# Supplementary material for: Artery formation in the intestinal wall and mesentery by intestine-derived Esm1+ endothelial cells
Source: Nat Commun. 2025 Sep 25;16:8423. doi: 10.1038/s41467-025-64047-0 (PMC12462501; doi:10.1038/s41467-025-64047-0)
Supplement: Supplementary file 4 — Source Data [file 41467_2025_64047_MOESM4_ESM.xlsx]

## Sheet: Figure 1
Fig. 1f
Embryo 38_GFP+ area in intestinal tissue_E13.5 to E18.5
Samples	eb275	eb277
Intestine area (µm2)	6.76823e+06	6.31362e+06
GFP area (µm2)	46677.7	29311.9
GFP area (µm2)/ Tissue area (µm2)	0.00689659	0.00464265
Embryo 44_GFP+ area in intestinal tissue_E13.5 to E18.5
Samples	eb316	eb317	eb318	eb319
Intestine area (µm2)	1.23894e+07	1.22641e+07	1.20444e+07	1.1825e+07
GFP area (µm2)	134931	61545.3	86391.6	55470.1
GFP area (µm2)/ Tissue area (µm2)	0.0108909	0.00501834	0.00717276	0.00469092
Embryo 41_GFP+ area in intestinal tissue_E15.5 to E18.5
Samples	eb298	eb299	eb300
Intestine area (µm2)	1.06457e+07	9.61295e+06	1.25675e+07
GFP area (µm2)	226493	209966	284170
GFP area (µm2)/ Tissue area (µm2)	0.0212755	0.021842	0.0226114
Embryo 39_GFP+ area in intestinal tissue_E17.5 to E18.5
Samples	eb279	eb280	eb281	eb283	eb286	eb287
Intestine area (µm2)	1.08913e+07	2.53201e+06	9.56089e+06	8.01399e+06	8.37034e+06	1.15472e+07
GFP area (µm2)	473331	138775	619247	343930	513899	555470
GFP area (µm2)/ Tissue area (µm2)	0.0434596	0.054808	0.0647688	0.0429162	0.0613952	0.0481041
Embryo 38_Nbr GFP+ cells in Mesenteric arteries (norm by Mes area)_E13.5 to E18.5
Samples	eb275	eb277
Mesentery area (µm2)	35331320	33610368
Mesenteric area (mm2)	35.3313	33.6104
Nbr of all arterial Esm1 cells	81	51
Nbr of Esm1 cells/mesenteric area (mm2)	2.29258	1.51739
Embryo 44_Nbr GFP+ cells in Mesenteric arteries (norm by Mes area_E13.5 to E18.5
Samples	eb316	eb317	eb318	eb319
Mesentery area (µm2)	24800944	27302618	24616730	29210920
Mesenteric area (mm2)	24.8009	27.3026	24.6167	29.2109
Nbr of all arterial Esm1 cells	258	146	193	168
Nbr of Esm1 cells/mesenteric area (mm2)	10.4028	5.34747	7.8402	5.75127
Embryo 41_Nbr GFP+ cells in Mesenteric arteries (norm by Mes area)_E15.5 to E18.5
Samples	eb298	eb299	eb300
Mesentery area (µm2)	25944926	30939582	28203692
Mesenteric area (mm2)	25.9449	30.9396	28.2037
Nbr of all arterial Esm1 cells	112	75	88
Nbr of Esm1 cells/mesenteric area (mm2)	4.31684	2.42408	3.12016
Embryo 39_Nbr GFP+ cells in Mesenteric arteries (norm by Mes area)_E17.5 to E18.5
Samples	eb279	eb280	eb281	eb283	eb286	eb287
Mesentery area (µm2)	28649512	35460276	31154396	33091252	33569020	27587124
Mesenteric area (mm2)	28.6495	35.4603	31.1544	33.0913	33.569	27.5871
Nbr of all arterial Esm1 cells	18	24	39	9	19	34
Nbr of Esm1 cells/mesenteric area (mm2)	0.628283	0.676814	1.25183	0.271975	0.565998	1.23246
Fig. 1h, i
Embryo 39_Intestinal Villus Analysis_E17.5 to E18.5										Embryo 39_Intestinal Villus Analysis_E17.5 to E18.5
Samples	eb279	eb280	eb281	eb283	eb286	eb287					eb279	eb280	eb281	eb283	eb286	eb287
Artery area (µm2) - A1	2703.67	4834.98	4947.3	2946.39	4932.57	2296.96				Total CD31 vessel (artery + vein area)_µm2
Artery area (µm2) - A2	2708.93	7056.91	1683.08	3086.37	2411.65	3562.63				Villi - 1	5581.1	11786.4	8888.89	6726.71	13417.1	4280.24
Artery area (µm2) - A3	2553.25	2124.12	2978.61	2839.76	3865.32	2263.22				Villi - 2	6816.73	15047.4	4842.09	7321.51	5012.21	5937.23
Artery area (µm2) - B1	2643.81	1072	7355.25	2375.91	2827.25	3954.97				Villi - 3	7582.26	4070.68	4266.77	4437.15	7352.93	4384.18
Artery area (µm2) - B2	2968.34	5336.09	7171.63	3717.8	5847.26	5423.27				Villi - 4	4407.18	2926.84	15636	4176.47	4448.33	6541.57
Artery area (µm2) - B3	3571.59	3165.42	5322.52	4103.62	1089.41	4442.19				Villi - 5	5352.34	7825.12	15175	8781.64	10291.8	9065.9
Artery area (µm2) - C1	1402.52	2202.05		2248.34	4259.92	3001.54				Villi - 6	7305.94	8207.56	10234.7	9436.01	2162.83	11849.8
Artery area (µm2) - C2	3290.59	3583.57		1940.03	2542.73	3797.08				Villi - 7	3438.73	7438.01		5442.5	7893.33	6770.54
Artery area (µm2) - C3	1577.87	3303.62			3564.34	1574.1				Villi - 8	7995.9	8393.8		5335.55	6468.28	6136.45
Artery area (µm2) - D1		2544.91			3282.03	2832.07				Villi - 9	1955.08	6217.03			8187.68	2554.27
Artery area (µm2) - D2					4328.38					Villi - 10		5220.1			5752.38	5839.82
															9384.6
										Average Total CD31 vessel (artery + vein area)	5603.92	7713.29	9840.58	6457.19	7306.5	6336
Vein area (µm2) - A1	2877.42	6951.4	3941.59	3780.32	8484.5	1983.27
Vein area (µm2) - A2	4107.79	7990.46	3159	4235.14	2600.56	2374.6
Vein area (µm2) - A3	5029.01	1946.56	1288.16	1597.39	3487.6	2120.96
Vein area (µm2) - B1	1763.37	1854.84	8280.78	1800.56	1621.08	2586.59				Total GFP vessel (artery + vein area)_µm2
Vein area (µm2) - B2	2384	2489.03	8003.37	5063.84	4444.59	3642.63				Villi - 1	1334.78	2835.19	247.945	476.335	819.047	275.737
Vein area (µm2) - B3	3734.35	5042.14	4912.18	5332.39	1073.41	7407.6				Villi - 2	1826.61	2212.35	433.415	1388.3	1100.92	377.251
Vein area (µm2) - C1	2036.21	5235.95		3194.16	3633.41	3769				Villi - 3	549.043	935.111	1015.91	455.183	994.612	456.49
Vein area (µm2) - C2	4705.31	4810.23		3395.52	3925.55	2339.37				Villi - 4	574.113	466.213	2584.85	441.252	593.887	1352.85
Vein area (µm2) - C3	377.215	2913.41			4623.35	980.172				Villi - 5	451.12	1209.54	1470.48	1072.65	1050.38	767.709
Vein area (µm2) - D1		2675.19			2470.35	3007.75				Villi - 6	1867.43	1346.94	817.198	1479.8	217.107	1056.69
Vein area (µm2) - D2					5056.22					Villi - 7	184.417	1171.66		165.007	1018.96	928.145
										Villi - 8	1291.43	1216.65		410.74	573.751	2139.83
										Villi - 9	331.065	615.619			780.517	852.681
										Villi - 10		484.245			855.728	707.955
GFP Artery area (µm2) - A1	748.299	1758.77	227.374	470.603	799.274	261.986				Villi - 11					1294.69
GFP Artery area (µm2) - A2	1151.27	1709.79	430.476	1108.21	823.184	376.707				Villi - 12
GFP Artery area (µm2) - A3	416.109	768.689	1015.55	454.893	824.236	266.268				Average Total GFP vessel (artery + vein area)	934.446	1249.35	1094.97	736.159	845.417	891.534
GFP Artery area (µm2) - B1	263.401	256.109	2086.86	422.277	590.658	1252.14
GFP Artery area (µm2) - B2	402.213	1086.98	1235.59	870.313	930.503	626.249
GFP Artery area (µm2) - B3	1170.18	1264.04	491.32	1037.57	205.243	638.512
GFP Artery area (µm2) - C1	133.261	982.821		37.878	655.891	878.73
GFP Artery area (µm2) - C2	1031.18	1175.44		381.497	467.556	2019.85				% GFP cells in artery
GFP Artery area (µm2) - C3	327.401	592.29			730.413	753.379				Villi - 1	56.0614	62.0334	91.7034	98.7966	97.5859	95.013
GFP Artery area (µm2) - D1		478.331			565.515	578.177				Villi - 2	63.0278	77.2836	99.3219	79.8249	74.7726	99.8558
GFP Artery area (µm2) - D2					924.372					Villi - 3	75.7881	82.203	99.9646	99.9363	82.8701	58.3294
										Villi - 4	45.8796	54.9339	80.7341	95.6997	99.4563	92.5552
										Villi - 5	89.1588	89.8674	84.0267	81.1365	88.5876	81.5737
										Villi - 6	62.6625	93.8452	60.1225	70.1155	94.5354	60.4257
GFP venous area (µm2) - A1	586.485	1076.43	20.571	5.732	19.773	13.751				Villi - 7	72.2607	83.8824		22.9554	64.3689	94.6759
GFP venous area (µm2) - A2	675.338	502.567	2.939	280.091	277.732	0.544				Villi - 8	79.8483	96.6124		92.8804	81.4911	94.3929
GFP venous area (µm2) - A3	132.934	166.422	0.36	0.29	170.376	190.222				Villi - 9	98.8933	96.2105			93.5807	88.3541
GFP venous area (µm2) - B1	310.712	210.104	497.995	18.975	3.229	100.717				Villi - 10		98.7787			66.0858	81.6686
GFP venous area (µm2) - B2	48.907	122.558	234.884	202.34	119.873	141.46				Villi - 11					71.3969
GFP venous area (µm2) - B3	697.252	82.902	325.878	442.231	11.864	418.177				Villi - 12
GFP venous area (µm2) - C1	51.156	188.844		127.129	363.066	49.415				Average % GFP cells in artery	71.5089	83.565	85.9789	80.1682	83.1574	84.6845
GFP venous area (µm2) - C2	260.245	41.215		29.243	106.195	119.982
GFP venous area (µm2) - C3	3.664	23.329			50.104	99.302
GFP venous area (µm2) - D1		5.914			290.213	129.778
GFP venous area (µm2) - D2					370.322
										% GFP cells in vein
										Villi - 1	43.9386	37.9666	8.2966	1.20335	2.41415	4.987
										Villi - 2	36.9722	22.7164	0.678103	20.1751	25.2274	0.144201
										Villi - 3	24.2119	17.797	0.0354363	0.0637106	17.1299	41.6706
										Villi - 4	54.1204	45.0661	19.2659	4.30026	0.543706	7.44479
										Villi - 5	10.8412	10.1326	15.9733	18.8635	11.4124	18.4263
										Villi - 6	37.3375	6.15485	39.8775	29.8845	5.46459	39.5743
										Villi - 7	27.7393	16.1176		77.0446	35.6311	5.32406
										Villi - 8	20.1517	3.38757		7.11959	18.5089	5.60709
										Villi - 9	1.10673	3.78952			6.41933	11.6459
										Villi - 10		1.22128			33.9142	18.3314
										Villi - 11					28.6031
										Villi - 12
										Average % GFP cells in vein	28.4911	16.435	14.0211	19.8318	16.8426	15.3155
										Proportion of GFP+ CD31+ villus
										Villi - 1	23.9162	24.0548	2.78938	7.08125	6.10452	6.4421
										Villi - 2	26.796	14.7026	8.951	18.9619	21.9647	6.35399
										Villi - 3	7.24115	22.9719	23.8097	10.2584	13.5268	10.4122
										Villi - 4	13.0268	15.9289	16.5314	10.5652	13.3508	20.6809
										Villi - 5	8.42846	15.4572	9.69012	12.2147	10.2059	8.46809
										Villi - 6	25.5604	16.4109	7.98458	15.6825	10.0381	8.91736
										Villi - 7	5.36294	15.7524		3.03182	12.9091	13.7086
										Villi - 8	16.1511	14.4947		7.69818	8.87022	34.8708
										Villi - 9	16.9335	9.90213			9.53282	33.3826
										Villi - 10		9.27655			14.8761	12.1229
										Villi - 11					13.7959
										Villi - 12
										Proportion GFP area in all CD31 area	15.9352	15.8952	11.626	10.6868	12.2886	15.5359
Embryo 41_Intestinal Villus Analysis_E15.5 to E18.5										Embryo 41 Analysis
	eb298	eb299	eb300								eb298	eb299	eb300
Artery area (µm2) - A1	5341.02	1979.07	2440.13							Total CD31 vessel (artery + vein area)
Artery area (µm2) - A2	2070.46	2720.73	4052.17							Villi - 1	16941.8	7514.78	7504.8
Artery area (µm2) - A3	1058.32	3190.42	4047.16							Villi - 2	6324.28	7921.82	7127.47
Artery area (µm2) - B1	3417	4011.61	3680.91							Villi - 3	3452.34	7252.79	7896.93
Artery area (µm2) - B2	4742.82	4777.36	2165.12							Villi - 4	8519.69	11648.8	6810.85
Artery area (µm2) - B3	3918.37	2970.88	4576.33							Villi - 5	12934.5	16460.4	4156.88
Artery area (µm2) - C1	1847.62	7341.06	2988.23							Villi - 6	11073.7	7047.11	11379.4
Artery area (µm2) - C2	5954.43	3531.5	3703.58							Villi - 7	5592.89	13284.2	6186.45
Artery area (µm2) - C3	3485.9	2888.16	2636.01							Villi - 8	13595.7	7494.82	8017.02
Artery area (µm2) - D1	6177.74									Villi - 9	7915.83	12420.8	3781.62
Artery area (µm2) - D2	3787.36									Villi - 10	13506.8
Artery area (µm2) - D3	5387.54									Villi - 11	8618.3
										Villi - 12	12505.4
										Average Total CD31 vessel (artery + vein area)	10081.8	10116.2	6984.6
Vein area (µm2) - A1	11600.8	5535.71	5064.67
Vein area (µm2) - A2	4253.82	5201.09	3075.3
Vein area (µm2) - A3	2394.01	4062.37	3849.76							Total GFP vessel (artery + vein area)
Vein area (µm2) - B1	5102.69	7637.19	3129.94							Villi - 1	640.145	3.519	217.433
Vein area (µm2) - B2	8191.67	11683.1	1991.76							Villi - 2	136.236	48.108	1.488
Vein area (µm2) - B3	7155.3	4076.23	6803.08							Villi - 3	1.049	11.755	902.386
Vein area (µm2) - C1	3745.27	5943.15	3198.22							Villi - 4	17.741	1035.76	280.598
Vein area (µm2) - C2	7641.29	3963.32	4313.43							Villi - 5	51.483	169.977	4.1
Vein area (µm2) - C3	4429.93	9532.66	1145.62							Villi - 6	14.912	24.562	5.188
Vein area (µm2) - D1	7329.02									Villi - 7	6.531	68.644	1.596
Vein area (µm2) - D2	4830.95									Villi - 8	347.61	38.386	393.07
Vein area (µm2) - D3	7117.9									Villi - 9	38.349	308.825	2.213
										Villi - 10	610.431
										Villi - 11	35.12
										Villi - 12	32.726
GFP Artery area (µm2) - A1	441.397	0.689	163.156							Average Total GFP vessel (artery + vein area)	161.028	189.948	200.897
GFP Artery area (µm2) - A2	120.925	16.181	1.125
GFP Artery area (µm2) - A3	0.36	4.898	436.717
GFP Artery area (µm2) - B1	9.034	612.064	259.773
GFP Artery area (µm2) - B2	19.41	33.052	2.032
GFP Artery area (µm2) - B3	1.814	9.578	0.943							% GFP cells in artery
GFP Artery area (µm2) - C1	0.98	43.537	0.254							Villi - 1	68.9527	19.5794	75.0374
GFP Artery area (µm2) - C2	330.195	9.796	373.587							Villi - 2	88.7614	33.6347	75.6048
GFP Artery area (µm2) - C3	14.476	263.546	1.633							Villi - 3	34.3184	41.6674	48.3958
GFP Artery area (µm2) - D1	578.975									Villi - 4	50.9216	59.0935	92.5784
GFP Artery area (µm2) - D2	16.653									Villi - 5	37.7018	19.445	49.561
GFP Artery area (µm2) - D3	9.615									Villi - 6	12.1647	38.9952	18.1766
										Villi - 7	15.0054	63.4243	15.9148
										Villi - 8	94.9901	25.5197	95.0434
										Villi - 9	37.7481	85.3383	73.7912
GFP venous area (µm2) - A1	198.748	2.83	54.277							Villi - 10	94.8469
GFP venous area (µm2) - A2	15.311	31.927	0.363							Villi - 11	47.4174
GFP venous area (µm2) - A3	0.689	6.857	465.669							Villi - 12	29.3803
GFP venous area (µm2) - B1	8.707	423.692	20.825							Average % GFP cells in artery	51.0174	42.9664	60.4559
GFP venous area (µm2) - B2	32.073	136.925	2.068
GFP venous area (µm2) - B3	13.098	14.984	4.245
GFP venous area (µm2) - C1	5.551	25.107	1.342
GFP venous area (µm2) - C2	17.415	28.59	19.483
GFP venous area (µm2) - C3	23.873	45.279	0.58
GFP venous area (µm2) - D1	31.456									% GFP cells in vein
GFP venous area (µm2) - D2	18.467									Villi - 1	31.0473	80.4206	24.9626
GFP venous area (µm2) - D3	23.111									Villi - 2	11.2386	66.3653	24.3952
										Villi - 3	65.6816	58.3326	51.6042
										Villi - 4	49.0784	40.9065	7.42165
										Villi - 5	62.2982	80.555	50.439
										Villi - 6	87.8353	61.0048	81.8234
										Villi - 7	84.9946	36.5757	84.0852
										Villi - 8	5.00992	74.4803	4.95662
										Villi - 9	62.2519	14.6617	26.2088
										Villi - 10	5.15308
										Villi - 11	52.5826
										Villi - 12	70.6197
										Average % GFP cells in vein	48.9826	57.0336	39.5441
										Proportion GFP area in all CD31 area
										Villi - 1	3.77849	0.0468277	2.89725
										Villi - 2	2.15417	0.607285	0.020877
										Villi - 3	0.0303852	0.162076	11.4271
										Villi - 4	0.208235	8.89153	4.11987
										Villi - 5	0.398029	1.03264	0.0986317
										Villi - 6	0.134662	0.34854	0.0455911
										Villi - 7	0.116773	0.516734	0.0257983
										Villi - 8	2.55676	0.512167	4.90295
										Villi - 9	0.48446	2.48635	0.0585198
										Villi - 10	4.51945
										Villi - 11	0.407505
										Villi - 12	0.261694
										Proportion GFP area in all CD31 area	1.25422	1.62268	2.62184
Embryo 44_Intestinal Villus Analysis_E13.5 to E18.5										Embryo 44 Analysis
	eb316	eb317	eb318	eb319							eb316	eb317	eb318	eb319
Artery area (µm2) - A1	2219.43	3331.57	2329.49	3334.1						Total CD31 vessel (artery + vein area)
Artery area (µm2) - A2	2740.78	3310.1	1697.31	1948.45						Villi - 1	4676.8	10153	6382.73	7978.45
Artery area (µm2) - A3	1734.41	2226.78	2218.08	2347.16						Villi - 2	6472.1	9266.33	3366.98	3143.49
Artery area (µm2) - B1	2806.94	3131.43	1546.61	2899.59						Villi - 3	5127.67	7489	4363.31	4678.9
Artery area (µm2) - B2	3994.35	3501.84	2307.45	2407.92						Villi - 4	6452.26	7036.33	3140.78	6283.27
Artery area (µm2) - B3	3629.65		1475.1							Villi - 5	8054.53	9391.98	4155.9	6982.31
Artery area (µm2) - C1	2596.84		1788.08							Villi - 6	6464.86		2191.76
Artery area (µm2) - C2			3143.98							Villi - 7	5119.59		4022.92
Artery area (µm2) - C3			2869.92							Villi - 8			9820.78
Artery area (µm2) - D1										Villi - 9			6950.71
Artery area (µm2) - D2										Villi - 10
Artery area (µm2) - D3										Villi - 11
										Villi - 12
										Average Total CD31 vessel (artery + vein area)	6052.55	8667.32	4932.87	5813.28
Vein area (µm2) - A1	2457.37	6821.41	4053.24	4644.35
Vein area (µm2) - A2	3731.33	5956.23	1669.67	1195.04
Vein area (µm2) - A3	3393.26	5262.23	2145.22	2331.74						Total GFP vessel (artery + vein area)
Vein area (µm2) - B1	3645.33	3904.9	1594.16	3383.67						Villi - 1	7.306	375.184	15.367	4.184
Vein area (µm2) - B2	4060.18	5890.14	1848.45	4574.39						Villi - 2	12.877	4.571	12.674	0.673
Vein area (µm2) - B3	2835.2		716.653							Villi - 3	14.041	8.796	19.857	1.959
Vein area (µm2) - C1	2522.76		2234.84							Villi - 4	9.857	2.776	1.592	2.021
Vein area (µm2) - C2			6676.8							Villi - 5	5.163	4.755	2.877	2.449
Vein area (µm2) - C3			4080.8							Villi - 6	496.551		0.898
Vein area (µm2) - D1										Villi - 7	1093.1		1.816
Vein area (µm2) - D2										Villi - 8			4.939
Vein area (µm2) - D3										Villi - 9			7.837
										Villi - 10
										Villi - 11
										Villi - 12
GFP Artery area (µm2) - A1	4.49	345.449	3.224	1.286						Average Total GFP vessel (artery + vein area)	234.128	79.2164	7.53967	2.2572
GFP Artery area (µm2) - A2	5.224	1.02	9.041	0.469
GFP Artery area (µm2) - A3	2.612	2	7.918	1.408
GFP Artery area (µm2) - B1	3.755	1.347	0.51	0.327
GFP Artery area (µm2) - B2	2.653	1.306	0.959	0.837
GFP Artery area (µm2) - B3	318.51		0.755							% GFP cells in artery
GFP Artery area (µm2) - C1	402.714		1.061							Villi - 1	61.4563	92.0746	20.98	30.7361
GFP Artery area (µm2) - C2			0.776							Villi - 2	40.5685	22.3146	71.335	69.688
GFP Artery area (µm2) - C3			3.041							Villi - 3	18.6027	22.7376	39.8751	71.8734
GFP Artery area (µm2) - D1										Villi - 4	38.0948	48.5231	32.0352	16.1801
GFP Artery area (µm2) - D2										Villi - 5	51.3849	27.4658	33.3333	34.1772
GFP Artery area (µm2) - D3										Villi - 6	64.1445		84.0757
										Villi - 7	36.8414		58.4251
										Villi - 8			15.7117
										Villi - 9			38.8031
GFP venous area (µm2) - A1	2.816	29.735	12.143	2.898						Villi - 10
GFP venous area (µm2) - A2	7.653	3.551	3.633	0.204						Villi - 11
GFP venous area (µm2) - A3	11.429	6.796	11.939	0.551						Villi - 12
GFP venous area (µm2) - B1	6.102	1.429	1.082	1.694						Average % GFP cells in artery	44.4418	42.6231	43.8416	44.531
GFP venous area (µm2) - B2	2.51	3.449	1.918	1.612
GFP venous area (µm2) - B3	178.041		0.143
GFP venous area (µm2) - C1	690.388		0.755
GFP venous area (µm2) - C2			4.163
GFP venous area (µm2) - C3			4.796
GFP venous area (µm2) - D1										% GFP cells in vein
GFP venous area (µm2) - D2										Villi - 1	38.5437	7.92544	79.02	69.2639
GFP venous area (µm2) - D3										Villi - 2	59.4315	77.6854	28.665	30.312
										Villi - 3	81.3973	77.2624	60.1249	28.1266
										Villi - 4	61.9052	51.4769	67.9648	83.8199
										Villi - 5	48.6151	72.5342	66.6667	65.8228
										Villi - 6	35.8555		15.9243
										Villi - 7	63.1586		41.5749
										Villi - 8			84.2883
										Villi - 9			61.1969
										Villi - 10
										Villi - 11
										Villi - 12
										Average % GFP cells in vein	55.5582	57.3769	56.1584	55.469
										Proportion GFP area in all CD31 area
										Villi - 1	0.156218	3.69531	0.240759	0.0524413
										Villi - 2	0.198962	0.0493291	0.376421	0.0214093
										Villi - 3	0.273828	0.117452	0.455091	0.0418688
										Villi - 4	0.152768	0.0394524	0.0506881	0.0321648
										Villi - 5	0.0641006	0.0506283	0.0692269	0.0350744
										Villi - 6	7.68077		0.0409717
										Villi - 7	21.3513		0.0451414
										Villi - 8
										Villi - 9
										Villi - 10
										Villi - 11
										Villi - 12
										Proportion GFP area in all CD31 area	4.26829	0.790434	0.182614	0.0365917

## Sheet: Figure 3
Fig. 3f
Embryo 40_Villus EC proliferation
	eb292	eb293	eb294	eb295
All ERG+ ECs - A	265	115	175	112
All ERG+ ECs - B	239	119	213	151
All ERG+ ECs - C	57	147	208	91
Sum - All ERG+ ECs	561	381	596	354
All Sox17+ ECs - A	33	12	23	16
All Sox17+ ECs - B	32	27	44	23
All Sox17+ ECs - C	12	17	30	21
Sum - All Sox17+ ECs	77	56	97	60
All prolif ERG+ ECs - A	40	13	30	27
All prolif ERG+ ECs - B	51	30	50	23
All prolif ERG+ ECs - C	9	20	44	11
Sum - prolif ERG+ ECs	100	63	124	61
All prolif Sox17+ ECs - A	0	0	2	0
All prolif Sox17+ ECs - B	1	0	0	0
All prolif Sox17+ ECs - C	1	2	0	2
Sum - All prolif Sox17+ ECs	2	2	2	2
Nbr of ERG+ Sox17- ECs	484	325	499	294
Nbr of Prolif ERG+ Sox17- ECs	98	61	122	59
Proportion of prolif venous ECs - %	20.2479	18.7692	24.4489	20.068
Proportion of prolif arterial ECs - %	2.5974	3.57143	2.06186	3.33333
Embryo 36_Mes arterial EC proliferation
	eb265	eb266	eb267	eb268
Total ERG cells - A	116	56		112
Total ERG cells - B	72	63	65	112
Total ERG cells - C	67	77	51	76
Sum ERG cells	255	196	116	300
ERG Edu Cells - A	18	27		12
ERG Edu Cells - B	11	22	10	11
ERG Edu Cells - C	20	16	9	8
Sum ERG EDU+ cells	49	65	19	31
Proportion of EdU + arteries ECs - %	19.2157	33.1633	16.3793	10.3333

## Sheet: Figure 4
Fig. 4b
Embryo 75 - Esm1 staining quantifications
		105
		CD31 area (µm3)	CD31 Intensity (A.U.)	Esm1 Intensity (A.U.)	CD31 Int/ vessel area (µm3)	Esm1 Int/ vessel area (µm3)	Average (CD31 Int/ vessel area (µm3)	Average (Esm1 Int/ vessel area (µm3))
eb461 - A	Top A	0.08283	10.9	11.4	131.595	137.631	187.197	147.386
	Top B	0.08798	16.5	19	187.543	215.958
eb461 - B	Top A	0.07286	13.5	10	185.287	137.25
	Top B	0.06657	13.6	9.83	204.296	147.664
	Top C	0.0842	17.2	7.21	204.276	85.6295
	Top D	0.108	22.7	17.3	210.185	160.185
eb461 - A	Bottom A	0.08836	9.24	9.33	104.572	105.591	145.74	90.6099
	Bottom B	0.143	18	14.4	125.874	100.699
eb461 - B	Bottom A	0.103	17.4	12	168.932	116.505
	Bottom B	0.108	17	9.99	157.407	92.5
	Bottom C	0.117	17.3	7.64	147.863	65.2991
	Bottom D	0.0907	15.4	5.72	169.791	63.065
eb462 - A	Top A	0.08159	26.4	26	323.569	318.667	217.746	230.778
	Top B	0.0774	12.2	10.1	157.623	130.491
	Top C	0.08416	17.1	26.2	203.184	311.312
eb462 - B	Top A	0.09557	22.7	26.4	237.522	276.237
	Top B	0.08631	14.8	15.2	171.475	176.109
eb462 - C	Top A	0.11	28.7	26.6	260.909	241.818
	Top B	0.08768	14.9	14.1	169.936	160.812
eb462 - A	Bottom A	0.12097	25	10.19	206.663	84.2358	170.575	66.286
	Bottom B	0.08271	9.92	4.04	119.937	48.8454
	Bottom C	0.06744	10.88	5.9	161.329	87.4852
eb462 - B	Bottom A	0.08659	17.5	6.15	202.102	71.0244
	Bottom B	0.108	18.6	5.84	172.222	54.0741
eb462 - C	Bottom A	0.08088	10.41	4.24	128.709	52.4233
	Bottom B	0.09209	18.7	6.07	203.062	65.9138
eb463 - A	Top A	0.0805	12.5	23.4	155.28	290.683	139.174	148.365
	Top B	0.09616	13.2	11	137.271	114.393
eb463 - B	Top A	0.06687	8.68	8.8	129.804	131.599
	Top B	0.107	14.4	11.3	134.579	105.607
	Top C	0.08411	12.7	9.52	150.993	113.185
	Top D	0.0724	11.3	12.4	156.077	171.271
eb463 - C	Top A	0.11	15.4	16.7	140	151.818
	Top B	0.07805	10.5	11	134.529	140.935
	Top C	0.114	13	13.2	114.035	115.789
eb463 - A	Bottom A	0.107	14.8	10.5	138.318	98.1308	130.142	49.1404
	Bottom B	0.05958	11.3	4.12	189.661	69.1507
eb463 - B	Bottom A	0.02749	2.67	0.621	97.1262	22.59
	Bottom B	0.06149	8.01	1.88	130.265	30.5741
	Bottom C	0.05924	6.42	1.53	108.373	25.8271
	Bottom D	0.07076	9.9	4.87	139.91	68.8242
eb463 - C	Bottom A	0.05991	5.74	2.67	95.8104	44.5669
	Bottom B	0.0583	7.88	2.49	135.163	42.7101
	Bottom C	0.05064	6.92	2.02	136.651	39.8894
Fig. 4e
Embryo 109 - Lama4 staining Intensity - Jej 1
		Vessel volume (tomato staining; 105 µm3)	Lama4 Intensity (105 A.U.)	Lama4 Int A.U./ Vessel volume (µm3)	Average Lama4 Int A.U./ Vessel volume (µm3)
eb669 - A	Top A	0.153	43	281.046	241.418
eb669 -B	Top A	0.311	86.5	278.135
	Top B	0.28	51	182.143
	Top C	0.186	49.9	268.28
eb669 -C	Top A	0.127	25.3	199.213
	Top B	0.192	50	260.417
	Top C	0.172	35.4	205.814
eb669 -D	Top A	0.173	46.8	270.52
	Top B	0.209	40.7	194.737
eb669 -E	Top A	0.297	80.3	270.37
	Top B	0.138	33.8	244.928
eb670 - A	Top A	0.2	47.4	237	253.704
	Top B	0.25	48.4	193.6
	Top C	0.144	39.1	271.528
eb670 - B	Top A	0.153	30.5	199.346
	Top B	0.129	29.5	228.682
	Top C	0.181	32.3	178.453
eb670 - C	Top A	0.104	24.8	238.462
	Top B	0.196	58.6	298.98
eb670 - D	Top A	0.176	70.8	402.273
	Top B	0.138	44.6	323.188
eb670 - E	Top A	0.129	37.2	288.372
	Top B	0.0959	17.7	184.567
eb671 - A	Top A	0.13	31.3	240.769	254.607
	Top B	0.206	51.3	249.029
	Top C	0.182	50.1	275.275
	Top D	0.181	34.3	189.503
eb671 - B	Top A	0.195	45.9	235.385
	Top B	0.149	61	409.396
eb671 - C	Top A	0.296	39.9	134.797
	Top B	0.126	27.2	215.873
eb671 - D	Top A	0.09973	22.1	221.598
	Top B	0.209	67.2	321.531
	Top C	0.133	45.6	342.857
	Top D	0.185	48.3	261.081
	Top E	0.115	39.9	346.957
eb671 - E	Top A	0.181	41.8	230.939
	Top B	0.17	24.5	144.118
eb672 - A	Top A	0.21	81.8	389.524	253.483
eb672 - B	Top A	0.16	49.3	308.125
	Top B	0.129	28.3	219.38
eb672 - C	Top A	0.211	38.8	183.886
	Top B	0.215	35.6	165.581
	Top C	0.169	20.6	121.893
eb672 - D	Top A	0.15	30.8	205.333
	Top B	0.173	72.5	419.075
	Top C	0.287	102	355.401
eb672 - E	Top A	0.182	44.3	243.407
	Top B	0.205	47.9	233.659
	Top C	0.144	28.3	196.528
eb669 - A	Bottom A	0.07153	5.97	83.4615	135.726
eb669 -B	Bottom A	0.119	12.4	104.202
	Bottom B	0.11465	6.67	58.1771
	Bottom C	0.124	6.07	48.9516
eb669 -C	Bottom A	0.124	18	145.161
	Bottom B	0.133	25.3	190.226
	Bottom C	0.16238	28.98	178.47
eb669 -D	Bottom A	0.17584	18.71	106.404
	Bottom B	0.186	38.3	205.914
eb669 -E	Bottom A	0.169	34.6	204.734
	Bottom B	0.162	27.1	167.284
eb670 - A	Bottom A	0.166	37.7	227.108	162.726
	Bottom B	0.113	23.4	207.08
	Bottom C	0.08955	17.8	198.772
eb670 - B	Bottom A	0.107	20.8	194.393
	Bottom B	0.07938	17.5	220.459
	Bottom C	0.09561	6.55	68.5075
eb670 - C	Bottom A	0.133	23.2	174.436
	Bottom B	0.157	27.2	173.248
eb670 - D	Bottom A	0.141	20.2	143.262
	Bottom B	0.102	16.7	163.725
eb670 - E	Bottom A	0.05663	4.734	83.5953
	Bottom B	0.09427	9.25	98.1224
eb671 - A	Bottom A	0.12	11.3	94.1667	117.243
	Bottom B	0.09565	10.2	106.639
	Bottom C	0.0946	10.5	110.994
	Bottom D	0.09105	8.75	96.101
eb671 - B	Bottom A	0.126	17	134.921
	Bottom B	0.10851	18.39	169.477
eb671 - C	Bottom A	0.121	6.78	56.0331
	Bottom B	0.10864	5.02	46.2077
eb671 - D	Bottom A	0.09285	19.02	204.847
	Bottom B	0.136	8.24	60.5882
	Bottom C	0.10223	17.34	169.618
	Bottom D	0.0812	6.14	75.6158
	Bottom E	0.107	15.7	146.729
eb671 - E	Bottom A	0.12	24.2	201.667
	Bottom B	0.115	9.78	85.0435
eb672 - A	Bottom A	0.122	23.3	190.984	160.616
eb672 - B	Bottom A	0.156	30.6	196.154
	Bottom B	0.132	24.3	184.091
eb672 - C	Bottom A	0.138	13	94.2029
	Bottom B	0.128	8.47	66.1719
	Bottom C	0.13	9.59	73.7692
eb672 - D	Bottom A	0.11508	18.04	156.761
	Bottom B	0.09983	15.4	154.262
	Bottom C	0.135	21.8	161.481
eb672 - E	Bottom A	0.136	20.2	148.529
	Bottom B	0.129	33.8	262.016
	Bottom C	0.136	32.5	238.971
Fig. 4f
Embryo 75 - Collagen IV staining quantify - Jej 1
		CD31 volume (105 µm3)	CD31 Intensity (105 A.U.)	ColIV Intensity (105 A.U.)	CD31 Int (105 A.U.)/ Vessel area (µm2)	ColIV Int (105 A.U.)/ vessel area (µm2)	Average - CD31 Int (105 A.U.)/ Vessel area (µm2)	Average - ColIV Int (105 A.U.)/ vessel area (µm2)
eb461 - A	Top A	0.153	33.9	34.2	221.569	223.529	180.54	276.628
	Top B	0.105	23.8	45.9	226.667	437.143
eb461 - B	Top A	0.06543	8.85	17.7	135.259	270.518
	Top B	0.06965	13.5	20.6	193.826	295.765
	Top C	0.16	30.6	46.2	191.25	288.75
	Top D	0.07963	13.9	29.7	174.557	372.975
eb461 - C	Top A	0.09425	15.1	28.2	160.212	299.204
	Top B	0.05596	12.2	3.81	218.013	68.0843
	Top C	0.09638	12.5	28.3	129.695	293.629
	Top D	0.06738	10.4	14.6	154.348	216.682
eb461 - A	Bottom A	0.153	29.5	13.1	192.81	85.6209	184.604	77.5397
	Bottom B	0.09791	20.3	11.1	207.333	113.369
eb461 - B	Bottom A	0.0944	22	18.8	233.051	199.153
	Bottom B	0.06987	13	5.78	186.06	82.7251
	Bottom C	0.09483	11.73	4.48	123.695	47.2424
	Bottom D	0.07642	17.3	6.95	226.381	90.9448
eb461 - C	Bottom A	0.10071	20.36	7.18	202.165	71.2938
	Bottom B	0.08532	15.9	2.57	186.357	30.1219
	Bottom C	0.07051	7.65	2.7	108.495	38.2924
	Bottom D	0.01497	2.69	0.249	179.693	16.6333
eb462 - A	Top A	0.136	24.5	17.2	180.147	126.471	184.519	290.98
	Top B	0.06708	11.8	70.1	175.909	1045.02
eb462 - B	Top A	0.103	21.9	13.9	212.621	134.951
	Top B	0.105	16.4	24.6	156.19	234.286
	Top C	0.09337	12.3	5.12	131.734	54.8356
eb462 - C	Top A	0.09212	18.2	25.4	197.568	275.727
	Top B	0.122	20.6	21.1	168.852	172.951
	Top C	0.128	32.4	36.3	253.125	283.594
eb462 - A	Bottom A	0.149	33.5	8.98	224.832	60.2685	155.926	93.132
	Bottom B	0.07297	10.1	2.45	138.413	33.5754
eb462 - B	Bottom A	0.083	13.7	6.43	165.06	77.4699
	Bottom B	0.04433	4.58	1.96	103.316	44.2139
	Bottom C	0.07252	10.8	6.59	148.924	90.8715
eb462 - C	Bottom A	0.07412	12.8	11.1	172.693	149.757
	Bottom B	0.07792	9.4	7.5	120.637	96.2526
	Bottom C	0.136	23.6	26.2	173.529	192.647
eb463 - A	Top A	0.113	16.6	51.6	146.903	456.637	151.183	291.83
	Top B	0.08392	12.3	18.3	146.568	218.065
eb463 - B	Top A	0.09679	18.5	39.2	191.135	405.001
	Top B	0.08288	10	21.7	120.656	261.824
eb463 - C	Top A	0.07762	11.7	21.2	150.734	273.125
	Top B	0.09509	12.2	19.6	128.3	206.121
	Top C	0.06035	10.5	13.4	173.985	222.038
eb463 - A	Bottom A	0.06364	10.8	3.08	169.705	48.3972	154.929	49.0944
	Bottom B	0.06149	11.8	2.19	191.901	35.6155
eb463 - B	Bottom A	0.10867	12.97	5.26	119.352	48.4034
	Bottom B	0.0477	8.1	3.21	169.811	67.2956
eb463 - C	Bottom A	0.06789	7.74	2.451	114.008	36.1025
	Bottom B	0.155	24.1	7.79	155.484	50.2581
	Bottom C	0.0962	15.8	5.54	164.241	57.5884
Fig. 4g
Embryo 67 - VEGFR3 staining quantifications - Jej 1
		CD31 volume (105 µm3)	CD31 Intensity (105 A.U.)	VEGFR3 Intensity (105 A.U.)	CD31 Int (105 A.U.)/ Vessel area (µm2)	VEGFR3 Int (105 A.U.)/ Vessel area (µm2)	Average - CD31 Int (105 A.U.)/ Vessel area (µm2)	Average - VEGFR3 Int (105 A.U.)/ Vessel area (µm2)
eb419 - A	Top A	0.1	31.4	3.24	314	32.4	388.263	45.9644
	Top B	0.07511	30.9	3.65	411.397	48.5954
	Top C	0.109	42.7	4.36	391.743	40
eb419 - B	Top A	0.122	53.1	6.09	435.246	49.918
	Top B	0.105	27.4	3.45	260.952	32.8571
	Top C	0.08395	40	4.97	476.474	59.2019
eb419 - C	Top A	0.08577	36.4	4.68	424.391	54.5645
	Top B	0.09339	37.9	5.02	405.825	53.7531
	Top C	0.113	42.3	4.79	374.336	42.3894
eb419 - A	Bottom A	0.05954	17.52	0.731	294.256	12.2775	343.016	20.828
	Bottom B	0.04012	17.35	0.952	432.453	23.7288
	Bottom C	0.05583	20.86	1.213	373.634	21.7267
eb419 - B	Bottom A	0.05475	17.62	1.045	321.826	19.0868
	Bottom B	0.05252	15.78	1.068	300.457	20.3351
	Bottom C	0.06726	26.18	1.701	389.236	25.2899
eb419 - C	Bottom A	0.0572	19.61	1.165	342.832	20.3671
	Bottom B	0.04141	15.35	1.128	370.683	27.2398
	Bottom C	0.05971	15.63	1.039	261.765	17.4008
eb420 - A	Top A	0.09896	34.6	5.2	349.636	52.5465	382.917	44.6611
	Top B	0.146	52.7	6.85	360.959	46.9178
eb420 - B	Top A	0.09569	39.7	4.32	414.881	45.1458
	Top B	0.09143	30.8	3.87	336.87	42.3275
	Top C	0.131	62.9	6.86	480.153	52.3664
	Top D	0.115	37.3	5.52	324.348	48
eb420 - C	Top A	0.12	36.9	4.38	307.5	36.5
	Top B	0.106	44.5	4.03	419.811	38.0189
	Top C	0.09445	42.7	3.79	452.091	40.1271
eb420 - A	Bottom A	0.04618	18.3	1.157	396.275	25.0541	327.68	20.2839
	Bottom B	0.05415	14.78	1.389	272.946	25.651
eb420 - B	Bottom A	0.02924	9.27	0.402	317.031	13.7483
	Bottom B	0.04518	11.18	0.58	247.455	12.8375
	Bottom C	0.05244	19.58	1.382	373.379	26.3539
	Bottom D	0.03199	11.4	0.636	356.361	19.8812
eb420 - C	Bottom A	0.06819	26.2	1.748	384.221	25.6343
	Bottom B	0.04556	11.85	0.586	260.097	12.8622
	Bottom C	0.05484	18.72	1.126	341.357	20.5325
eb421 - A	Top A	0.106	47.6	6.03	449.057	56.8868	464.987	60.2433
	Top B	0.118	61.7	7.28	522.881	61.6949
	Top C	0.103	46.1	8.19	447.573	79.5146
eb421 - B	Top A	0.09082	39.1	5.08	430.522	55.9348
	Top B	0.112	54.9	6.51	490.179	58.125
eb421 - C	Top A	0.114	44.4	6.47	389.474	56.7544
	Top B	0.111	58.3	5.86	525.225	52.7928
eb421 - A	Bottom A	0.04482	18.29	1.438	408.077	32.0839	420.168	28.1031
	Bottom B	0.07511	29	2.37	386.1	31.5537
	Bottom C	0.0523	22.7	1.311	434.034	25.0669
eb421 - B	Bottom A	0.04925	18.93	1.142	384.365	23.1878
	Bottom B	0.042	17.66	1.274	420.476	30.3333
eb421 - C	Bottom A	0.05182	25.2	1.655	486.299	31.9375
	Bottom B	0.04362	18.4	0.984	421.825	22.5585

## Sheet: Figure 5
Fig. 5c
	Mouse weight (g)
	Control	Itgb1iEsm1het	Itgb1iEsm1KO
	0.86	0.95	1.01
	0.98	0.856	0.89
	0.951	0.935	0.92
	0.96	0.721	0.93
	0.92	1.05	1.17
	0.94	1.01	0.92
	0.87	1.16
	0.96	1.05
	1.03
	0.97
Embryo 22_23_Mesenteric artery quantifications															Embryo 42_Mesenteric artery quantifications
	Control				Itgb1iEsm1het			Itgb1iEsm1KO								Control		Itgb1iEsm1het			Itgb1iEsm1KO
	eb152	eb153	eb155	eb159	eb150	eb154	eb156	eb148	eb149	eb151						eb301	eb302	eb304	eb305	eb307	eb303	eb306	eb308
Mesenteric Artery area (µm2)	504334	542748	521245	561312	559636	587699	719372	662014	451313	473702					Mesenteric Artery area (µm2)	1.48057e+06	1.15215e+06	1.70039e+06	1.71047e+06	1.39335e+06	1.29478e+06	1.2541e+06	1.53733e+06
Mesenteric Artery length (µm)	36702.7	42001.9	34427.5	38252.2	41990.4	37751	49697.3	58222.1	36639.4	36858.2					Mesenteric Artery length (µm)	128769	99447	137857	128434	111027	114127	107320	142940
Tissue area (µm2)	6.05867e+06	7.17745e+06	7.6724e+06	6421438	7.83078e+06	7.02438e+06	8.12909e+06	10683775	6.47425e+06	6750121					Tissue area (µm2)	1.85436e+07	15951175	25884980	2.41096e+07	19037814	1.90891e+07	26384312	25009448
Artery area (µm2)/ Length (µm)	13.7411	12.922	15.1404	14.674	13.3277	15.5677	14.4751	11.3705	12.3177	12.852					Artery area (µm2)/ Length (µm2)	11.4979	11.5856	12.3345	13.3179	12.5496	11.3451	11.6857	10.7551
Artery length (µm)/ Tissue area (µm2)	0.00605788	0.00585193	0.00448719	0.00595695	0.00536222	0.00537429	0.00611351	0.00544958	0.00565925	0.00546038					Artery length (µm)/ Tissue area (µm2)	0.00694413	0.00623446	0.00532576	0.00532711	0.00583192	0.00597862	0.00406757	0.00571546
															Artery area (µm2)/ Length (µm2) - Normalised by HET samples	0.902928	0.909815	0.968625	1.04585	0.985522	0.890933	0.917673	0.844593
															Normalised by HET samples - Normalised by HET samples	1.26373	1.13458	0.969212	0.96946	1.06133	1.08802	0.74024	1.04013
Normalised by HET samples - Artery area (µm2)/ Length (µm)	0.950488	0.893831	1.04728	1.01502	0.921896	1.07684	1.00126	0.786513	0.852034	0.888991
Normalised by HET samples - Artery length (µm)/ Tissue area (µm2)	1.07855	1.04188	0.798905	1.06058	0.954697	0.956845	1.08846	0.97025	1.00758	0.972173
															Average
																Itgb1iEsm1het
															Artery area (µm2)/ Length (µm)	12.734
Average															Artery length (µm)/ Tissue area (µm2)	0.00549493
	Itgb1iEsm1het
Artery area (µm2)/ Length (µm)	14.4568
Artery length (µm)/ Tissue area (µm2)	0.00561667
Fig. 5f
Embryo 22_23_High magnification mesenteric artery image quantifications															Embryo 42_High magnification mesenteric artery images quantifications
	Itgb1iEsm1het					Itgb1iEsm1KO										Itgb1iEsm1het			Itgb1iEsm1KO
	eb150	eb154	eb156	eb157	eb158	eb148	eb149	eb151								eb304	eb305	eb307	eb303	eb306	eb308
Artery area (µm2) - Image A	9187.25	18349.9	18422.3	14810.2	16115.2	13875.3	13872.1	10547.6							Artery area (µm2) - Image A	20622.2	30069.1	13574	11350.1	10426.2	12829.8
Artery area (µm2) - Image B	7072.03	14042.3	9522.96	9702.52	21462.6	9180.99	10518.9	7951.01							Artery area (µm2) - Image B	22534.2	20471.9	16701.7	10880.6	14844.2	10132.1
Artery area (µm2) - Image C	11259.5	16835.9	11839.8	9053.85	11925	11277.5	4181.42	5981.54							Artery area (µm2) - Image C	21592.3	18877.7	12366.9	18034.8	19734.2	19221.5
Artery area (µm2) - Image D			8733.81	15518.1		10288.2									Artery area (µm2) - Image D	15672	19112.7	16205.2	17329.2	14835.2
Artery area (µm2) - Image E						9038.74									Artery area (µm2) - Image E	10910.8	17263.7		16308.4	14283.7
Artery area (µm2) - Image F						12929.1									Artery area (µm2) - Image F	13657.9	20624.8		21029.5	11750.3
Artery area (µm2) - SUM	27518.8	49228	48518.9	49084.6	49502.8	66589.7	28572.4	24480.2							Artery area (µm2) - Image G		13511.2		17822.4	24168.4
															Artery area (µm2) - sum	104989	139931	58847.8	112755	110042	42183.4
Artery length (µm) - Image A	51.608	60.823	87.194	87.648	58.281	94.865	119.83	58.553
Artery length (µm) - Image B	50.156	66.042	56.692	72.261	68.04	97.77	87.285	59.143
Artery length (µm) - Image C	62.411	103.762	59.642	74.984	53.696	92.686	26.326	57.781							Nbr Sox17 nucleus - Image A	196	292	171	117	185	133
Artery length (µm) - Image D			54.831	87.603		94.411									Nbr Sox17 nucleus - Image B	205	260	209	110	178	92
Artery length (µm) - Image E						78.071									Nbr Sox17 nucleus - Image C	264	164	139	211	211	158
Artery length (µm) - Image F						92.959									Nbr Sox17 nucleus - Image D	206	165	166	198	206
Artery length (µm) - SUM	164.175	230.627	258.359	322.496	180.017	550.762	233.441	175.477							Nbr Sox17 nucleus - Image E	104	155		226	157
															Nbr Sox17 nucleus - Image F	157	167		279	161
															Nbr Sox17 nucleus - Image G		140		188	233
Nbr Sox17 nucleus - Image A	115	217	168	189	184	149	230	149							Nbr Sox17 nucleus - SUM	1132	1343	685	1329	1331	383
Nbr Sox17 nucleus - Image B	88	142	108	NA*	251	118	131	105
Nbr Sox17 nucleus - Image C	193	181	132	98	114	152	62	77
Nbr Sox17 nucleus - Image D			98	155		129									SOX17 cell density - Nbr Sox17 nucleus/ Vessel area (µm2 )	0.010782	0.00959757	0.0116402	0.0117866	0.0120954	0.0090794
Nbr Sox17 nucleus - Image E						110									SOX17 cell density - Nbr Sox17 nucleus/ Vessel area (µm2 ) - norm by HET	1.01019	0.899216	1.09059	1.10431	1.13324	0.850667
Nbr Sox17 nucleus - Image F						149
Nbr Sox17 nucleus - SUM	396	540	506	442	549	807	423	331
															Average
SOX17 cell density - Nbr Sox17 nucleus/ Vessel area (µm2 )	0.0143902	0.0109694	0.0104289	0.0112234	0.0110903	0.012119	0.0148045	0.0135211								Itgb1iEsm1het
Vessel diameter - Area (µm2)/ Vessel length (µm)	167.619	213.453	187.796	152.202	274.989	120.905	122.397	139.507							Nbr Sox17 nucleus/ Vessel area (µm2 )	0.0106733
SOX17 cell density - Nbr Sox17 nucleus/ Vessel area (µm2 ) - norm by HET	1.23835	0.943973	0.897465	0.965831	0.954379	1.0429	1.27401	1.16357
Vessel diameter - Area (µm2)/ Vessel length (µm) - norm by HET	0.841408	1.07149	0.942697	0.764022	1.38039	0.606915	0.614404	0.700292
Average
	Itgb1iEsm1het
Nbr Sox17 nucleus/ Vessel area (µm2 )	0.0116204
Vessel diameter - Area (µm2)/ Vessel length (µm)	199.212
															Embryo 42_High magnification mesenteric artery images quantifications
																Itgb1iEsm1het			Itgb1iEsm1KO
																eb304	eb305	eb307	eb303	eb306	eb308
															Artery area (µm2) - Image A	20622.2	30069.1	13574	11350.1	10426.2	13768.1
															Artery area (µm2) - Image B	22534.2	20471.9	16701.7	10880.6	14844.2	12547.4
															Artery area (µm2) - Image C	21592.3	18877.7	12366.9	14118.1	19734.2	12829.8
															Artery area (µm2) - Image D	17577.3	19112.7	16205.2		14835.2	10132.1
															Artery area (µm2) - Image E	18729.9	17263.7	18491.1	18034.8	14283.7	19221.5
															Artery area (µm2) - Image F	15672	20624.8	18402.2	17329.2	11750.3	19837.9
															Artery area (µm2) - Image G	10910.8	13511.2	20338.2	16308.4	24168.4	9481.55
															Artery area (µm2) - Image H	13657.9			21029.5
															Artery area (µm2) - Image I				17822.4
															Artery area (µm2) - sum	141297	139931	116079	126873	110042	97818.4
															Artery length (µm) - Image A	69.227	69.227	77.778	80.512	80.99	65.538
															Artery length (µm) - Image B	73.307	74.957	76.476	80.165	79.731	63.889
															Artery length (µm) - Image C	74.523	76.128	54.774	78.906	74.436	79.384
															Artery length (µm) - Image D	76.302	75.608	63.281		78.082	55.295
															Artery length (µm) - Image E	76.128	77.04	75.608	76.259	78.385	75.998
															Artery length (µm) - Image F	75.868	74.826	75.304	76.823	78.168	75.868
															Artery length (µm) - Image A	83.767	68.533	73.958	76.432	73.003	80.469
															Artery length (µm) - Image B	77.431			75.13
															Artery length (µm) - Image C				75.825
															Artery length (µm) - SUM	606.553	516.319	497.179	620.052	542.795	496.441
															Vessel diameter - Area (µm2)/ Vessel length (µm)	232.95	271.017	233.476	204.617	202.733	197.039
															Vessel diameter - Area (µm2)/ Vessel length (µm) - Norm by HET	0.947667	1.10253	0.949806	0.832405	0.824739	0.801577
															Average
																Itgb1iEsm1het
															Vessel diameter - Area (µm2)/ Vessel length (µm)	245.814
Embryo 42_GFP cell morphology quantifications
	Itgb1iEsm1het			Itgb1iEsm1KO
	eb304	eb305	eb307	eb303	eb306	eb308
GFP long cell number - Image A	12	33	19	15	6	14
GFP long cell number - Image B	28	30	20	12	17	15
GFP long cell number - Image C	18	25	26	21	12	17
GFP long cell number - Image D	15	24	33	24	21	11
GFP long cell number - Image E	36	20	19	25	10	10
GFP long cell number - Image F	21	17	13	16	5	6
GFP long cell number - Image G	17	21	28	25	17	4
GFP long cell number - Image H	15			11
GFP long cell number - Image I
GFP long cell number - SUM	162	170	158	149	88	77
GFP round cell number - Image A	0	0	0	0	1	1
GFP round cell number - Image B	0	0	0	0	1	2
GFP round cell number - Image C	0	0	0	0	2	2
GFP round cell number - Image D	0	0	0	6	1	0
GFP round cell number - Image E	0	0	0	2	2	0
GFP round cell number - Image F	0	2	0	1	0	1
GFP round cell number - Image G	0	0	0	6	1	0
GFP round cell number - Image H	0			2
GFP round cell number - Image I
GFP round cell number - SUM	0	2	0	17	8	6
Proportion of round cells	0	1.17647	0	11.4094	9.09091	7.79221

## Sheet: Figure 6
Fig. 6h
Embryo 99 - Lymphatic area quantification									Embryo 103 - Lymphatic area quantification									Embryo 104 - Lymphatic area quantification
	Control	VegfciBmxKO								Control			VegfciBmxKO						VegfciBmxKO	Control
	eb601	eb602	eb603	eb604	eb605					eb624	eb626	eb627	eb625						eb628	eb629	eb630	eb631	eb632	eb633	eb634	eb635	eb636
Lymphatic vessel area (µm2)	1.03135e+06	600959	613030	924012	777646				Lymphatic vessel area (µm2)	844676	916259	1.1341e+06	487708					Lymphatic vessel area (µm2)	767181	1.20293e+06	1.38205e+06	922791	1.21435e+06	1.2161e+06	1.03924e+06	909071	847579
Tissue area (µm2)	22173450	23534454	20124010	23329972	27142558				Tissue area (µm2)	2.41133e+07	2.47543e+07	20996636	2.06737e+07					Tissue area (µm2)	17472998	21239346	18001926	19077890	21102670	16595272	18443746	15952328	20385610
Lymphatic vessel area (µm2)/ Tissue area (µm2)	0.0465128	0.0255353	0.0304626	0.0396062	0.0286504
Lymphatic vessel area (µm2)/ Tissue area (µm2) - norm to WT	1	0.548995	0.65493	0.851512	0.615969				Lymphatic vessel area (µm2)/ Tissue area (µm2)	0.0350295	0.0370142	0.0540136	0.0235907					Lymphatic vessel area (µm2)/ Tissue area (µm2)	0.0439067	0.0566369	0.0767721	0.0483697	0.0575449	0.0732799	0.0563463	0.0569868	0.0415773
									Lymphatic vessel area (µm2)/ Tissue area (µm2) - norm to Ctl	0.833657	0.880889	1.28545	0.561429					Lymphatic vessel area (µm2)/ Tissue area (µm2) - norm to Ctl	0.751322	0.969159	1.31371	0.827692	0.984696	1.25395	0.964186	0.975146	0.711462
									Embryo 103 - Average									Embryo 104 - Average
										Control									Control
									Lymphatic vessel area (µm2)/ Tissue area (µm2)	0.0420191								Lymphatic vessel area (µm2)/ Tissue area (µm2)	0.0584392
Embryo 99 - Summary_MesArtery_Area									Summary_Embryo103_MesArtery_Area									Summary_Embryo 104_MesBranch_Artery area
Slice	Count	Total Area	Average Size	%Area	Mean				Slice	Count	Total Area	Average Size	%Area	Mean				Slice	Count	Total Area	Average Size	%Area	Mean
eb601_MesBranch_CD31_A.tif	1	97190.3	97190.320	13361	255				eb624_MesBranch_CD31_A.tif	1	38793.8	38793.8	5.356	255				eb628_MesBranch_A.tif	1	84520.2	84520.2	12.12	255
eb601_MesBranch_CD31_B.tif	1	99729.1	99729.133	13710	255				eb624_MesBranch_CD31_B.tif	2	56541.6	28270.8	7.806	255				eb628_MesBranch_B.tif	1	62972	62972	9.03	255
eb601_MesBranch_CD31_C.tif	1	89547.3	89547.328	12311	255				eb624_MesBranch_CD31_C.tif	2	55330.9	27665.5	7.639	255				eb628_MesBranch_C.tif	2	61894.3	30947.1	8.876	255
eb601_MesBranch_CD31_D.tif	2	55597.7	27798.837	7643	255				eb624_MesBranch_CD31_D.tif	1	44293.2	44293.2	6.115	255				eb628_MesBranch_D.tif	3	64938.9	21646.3	9.312	255
eb601_MesBranch_CD31_E.tif	1	87412.4	87412.406	12017	255				eb624_MesBranch_CD31_E.tif	1	79895.7	79895.7	11.031	255				eb628_MesBranch_E.tif	3	68975.6	22991.9	9.891	255
eb602_MesBranch_CD31_A.tif	1	69515.8	69515.781	9557	255				eb624_MesBranch_CD31_F.tif	6	73705.7	12284.3	10.176	255				eb629_MesBranch_A.tif	3	47021.2	15673.7	6.743	255
eb602_MesBranch_CD31_B.tif	1	74304.6	74304.625	10215	255				eb625_MesBranch_CD31_A.tif	3	66388.4	22129.5	9.166	255				eb629_MesBranch_B.tif	3	73438.7	24479.6	10.531	255
eb602_MesBranch_CD31_C.tif	1	69932.4	69932.398	9614	255				eb625_MesBranch_CD31_B.tif	3	51877.4	17292.5	7.162	255				eb629_MesBranch_C.tif	3	63476	21158.7	9.103	255
eb602_MesBranch_CD31_D.tif	2	82532.4	41266.225	11346	255				eb625_MesBranch_CD31_C.tif	1	53366.8	53366.8	7.368	255				eb629_MesBranch_D.tif	1	68553.6	68553.6	9.831	255
eb602_MesBranch_CD31_E.tif	1	89873.6	89873.570	12355	255				eb625_MesBranch_CD31_D.tif	2	51659	25829.5	7.132	255				eb629_MesBranch_E.tif	2	65596.5	32798.2	9.407	255
eb603_MesBranch_CD31_A.tif	1	29225.4	29225.363	4018	255				eb625_MesBranch_CD31_E.tif	1	59512	59512	8.216	255				eb629_MesBranch_F.tif	2	75084.6	37542.3	10.767	255
eb603_MesBranch_CD31_B.tif	1	80717.6	80717.578	11097	255				eb625_MesBranch_CD31_F.tif	3	86630.5	28876.8	11.96	255				eb630_MesBranch_A.tif	2	72747.9	36374	10.432	255
eb603_MesBranch_CD31_C.tif	1	84727.8	84727.750	11648	255				eb626_MesBranch_CD31_A.tif	1	57592.6	57592.6	7.951	255				eb630_MesBranch_B.tif	1	72436.4	72436.4	10.387	255
eb603_MesBranch_CD31_D.tif	1	71436.8	71436.844	9821	255				eb626_MesBranch_CD31_B.tif	3	93720.6	31240.2	12.939	255				eb630_MesBranch_C.tif	1	59965.2	59965.2	8.599	255
eb603_MesBranch_CD31_E.tif	2	71614.2	35807.075	9845	255				eb626_MesBranch_CD31_C.tif	2	57671.5	28835.8	7.962	255				eb630_MesBranch_D.tif	1	54593.9	54593.9	7.829	255
eb603_MesBranch_CD31_F.tif	1	81384.6	81384.609	11188	255				eb626_MesBranch_CD31_D.tif	1	67449	67449	9.312	255				eb630_MesBranch_E.tif	1	105415	105415	15.117	255
eb603_MesBranch_CD31_G.tif	1	78578.1	78578.109	10803	255				eb627_MesBranch_CD31_A.tif	1	69109.6	69109.6	9.541	255				eb630_MesBranch_F.tif	2	61363.7	30681.9	8.8	255
eb604_MesBranch_CD31_A.tif	2	97721.3	48860.662	13434	255				eb627_MesBranch_CD31_B.tif	1	72479.3	72479.3	10.007	255				eb631_MesBranch_A.tif	3	62946.6	20982.2	9.027	255
eb604_MesBranch_CD31_B.tif	2	84546.4	42273.220	11623	255				eb627_MesBranch_CD31_C.tif	2	46706.6	23353.3	6.448	255				eb631_MesBranch_B.tif	1	93889.6	93889.6	13.464	255
eb604_MesBranch_CD31_C.tif	1	71559.8	71559.773	9838	255				eb627_MesBranch_CD31_D.tif	2	53971	26985.5	7.451	255				eb631_MesBranch_C.tif	1	77941.1	77941.1	11.177	255
eb604_MesBranch_CD31_D.tif	1	122224	122224.031	16803	255				eb627_MesBranch_CD31_E.tif	1	60900	60900	8.408	255				eb632_MesBranch_A.tif	1	55342	55342	7.936	255
eb604_MesBranch_CD31_E.tif	5	43049.4	8609.890	5918	255				eb627_MesBranch_CD31_F.tif	1	77165.2	77165.2	10.654	255				eb632_MesBranch_B.tif	1	52035.7	52035.7	7.462	255
eb604_MesBranch_CD31_F.tif	1	100861	100860.609	13866	255													eb632_MesBranch_C.tif	1	50330.7	50330.7	7.217	255
eb605_MesBranch_CD31_A.tif	1	61246.7	61246.676	8420	255													eb632_MesBranch_D.tif	1	52396.2	52396.2	7.514	255
eb605_MesBranch_CD31_B.tif	1	68548.1	68548.148	9424	255													eb632_MesBranch_E.tif	1	67528.8	67528.8	9.684	255
eb605_MesBranch_CD31_C.tif	2	77873.1	38936.540	10706	255													eb632_MesBranch_F.tif	1	49704.3	49704.3	7.128	255
eb605_MesBranch_CD31_D.tif	3	77324.6	25774.872	10630	255													eb633_MesBranch_A.tif	1	46029.8	46029.8	6.601	255
eb605_MesBranch_CD31_E.tif	4	62491.4	15622.860	8591	255													eb633_MesBranch_B.tif	3	68402.8	22800.9	9.809	255
																		eb633_MesBranch_C.tif	1	44842.7	44842.7	6.43	255
																		eb633_MesBranch_D.tif	2	51585.4	25792.7	7.397	255
																		eb633_MesBranch_E.tif	1	57482.5	57482.5	8.243	255
Embryo 99 - Summary_MesArteryLength									Summary_Embryo103_MesArtery_length									eb633_MesBranch_F.tif	1	83657.8	83657.8	11.997	255
Slice	Count	Total Area	Average Size	%Area	Mean				Slice	Count	Total Area	Average Size	%Area	Mean				eb634_MesBranch_A.tif	1	66381.3	66381.3	9.519	255
eb601_MesBranch_CD31_A.tif	1	745.769	745769	103	255				eb624_MesBranch_CD31_A.tif	1	580.715	580.715	0.08	255				eb634_MesBranch_B.tif	1	72592.8	72592.8	10.41	255
eb601_MesBranch_CD31_B.tif	1	693.214	693214	95	255				eb624_MesBranch_CD31_B.tif	2	673.789	336.895	0.093	255				eb634_MesBranch_C.tif	2	47112.9	23556.5	6.756	255
eb601_MesBranch_CD31_C.tif	1	735.221	735221	101	255				eb624_MesBranch_CD31_C.tif	1	922.589	922.589	0.127	255				eb634_MesBranch_D.tif	1	63819.5	63819.5	9.152	255
eb601_MesBranch_CD31_D.tif	1	657.571	657571	90	255				eb624_MesBranch_CD31_D.tif	1	446.899	446.899	0.062	255				eb634_MesBranch_E.tif	1	79730.3	79730.3	11.433	255
eb601_MesBranch_CD31_E.tif	1	632.294	632294	87	255				eb624_MesBranch_CD31_E.tif	1	630.874	630.874	0.087	255				eb634_MesBranch_F.tif	1	74687.4	74687.4	10.71	255
eb602_MesBranch_CD31_A.tif	1	632.839	632839	87	255				eb624_MesBranch_CD31_F.tif	1	990.312	990.312	0.137	255				eb635_MesBranch_A.tif	1	21792.8	21792.8	3.125	255
eb602_MesBranch_CD31_B.tif	1	523.002	523002	72	255				eb625_MesBranch_CD31_A.tif	1	1236.21	1236.21	0.171	255				eb635_MesBranch_B.tif	1	45739.3	45739.3	6.559	255
eb602_MesBranch_CD31_C.tif	1	660.481	660481	91	255				eb625_MesBranch_CD31_B.tif	1	596.107	596.107	0.082	255				eb635_MesBranch_C.tif	2	49057.3	24528.7	7.035	255
eb602_MesBranch_CD31_D.tif	1	666.664	666664	92	255				eb625_MesBranch_CD31_C.tif	1	710.005	710.005	0.098	255				eb635_MesBranch_D.tif	1	72294.1	72294.1	10.367	255
eb602_MesBranch_CD31_E.tif	1	543.551	543551	75	255				eb625_MesBranch_CD31_D.tif	2	877.682	438.841	0.121	255				eb635_MesBranch_E.tif	1	56410.3	56410.3	8.089	255
eb603_MesBranch_CD31_A.tif	1	363.155	363155	50	255				eb625_MesBranch_CD31_E.tif	1	903.395	903.395	0.125	255				eb635_MesBranch_F.tif	1	64309.2	64309.2	9.222	255
eb603_MesBranch_CD31_B.tif	1	679.211	679211	93	255				eb625_MesBranch_CD31_F.tif	3	946.673	315.558	0.131	255				eb635_MesBranch_G.tif	1	95577.7	95577.7	13.706	255
eb603_MesBranch_CD31_C.tif	1	851.424	851424	117	255				eb626_MesBranch_CD31_A.tif	1	607.877	607.877	0.084	255				eb635_MesBranch_H.tif	1	79393.8	79393.8	11.385	255
eb603_MesBranch_CD31_D.tif	1	638.841	638841	88	255				eb626_MesBranch_CD31_B.tif	1	944.5	944.5	0.13	255				eb636_MesBranch_A.tif	2	54308	27154	7.788	255
eb603_MesBranch_CD31_E.tif	2	782.866	391433	108	255				eb626_MesBranch_CD31_C.tif	1	696.243	696.243	0.096	255				eb636_MesBranch_B.tif	1	100689	100689	14.439	255
eb603_MesBranch_CD31_F.tif	1	545.733	545733	75	255				eb626_MesBranch_CD31_D.tif	1	997.737	997.737	0.138	255				eb636_MesBranch_C.tif	1	83273	83273	11.941	255
eb603_MesBranch_CD31_G.tif	1	669.028	669028	92	255				eb627_MesBranch_CD31_A.tif	1	977.275	977.275	0.135	255				eb636_MesBranch_D.tif	1	100023	100023	14.343	255
eb604_MesBranch_CD31_A.tif	1	686.303	686303	94	255				eb627_MesBranch_CD31_B.tif	1	679.583	679.583	0.094	255				eb636_MesBranch_E.tif	1	89505.2	89505.2	12.835	255
eb604_MesBranch_CD31_B.tif	1	676.302	676302	93	255				eb627_MesBranch_CD31_C.tif	2	449.253	224.627	0.062	255				eb636_MesBranch_F.tif	1	90106.8	90106.8	12.921	255
eb604_MesBranch_CD31_C.tif	1	675.574	675574	93	255				eb627_MesBranch_CD31_D.tif	1	671.616	671.616	0.093	255
eb604_MesBranch_CD31_D.tif	1	739.768	739768	102	255				eb627_MesBranch_CD31_E.tif	1	789.316	789.316	0.109	255
eb604_MesBranch_CD31_E.tif	4	577.193	144298	79	255				eb627_MesBranch_CD31_F.tif	1	681.394	681.394	0.094	255
eb604_MesBranch_CD31_F.tif	1	691.213	691213	95	255
eb605_MesBranch_CD31_A.tif	1	723.765	723765	99	255
eb605_MesBranch_CD31_B.tif	1	514.637	514637	71	255
eb605_MesBranch_CD31_C.tif	1	1081.83	1081.828	149	255
eb605_MesBranch_CD31_D.tif	1	831.238	831238	114	255
eb605_MesBranch_CD31_E.tif	1	694.85	694850	96	255
Embryo 99 - Large mesenteric artery diameter									Embryo 103 - Large mesenteric artery diameter									Summary_Embryo104_MesBranch_Skeleton
	Control	VegfciBmxKO								Control			VegfciBmxKO					Slice	Count	Total Area	Average Size	%Area	Mean
	eb601	eb602	eb603	eb604	eb605					eb624	eb626	eb627	eb625					eb628_MesBranch_A.tif	1	950.484	950.484	0.136	255
Artery vessel area (µm2) - SUM	429477	386159	497684	519962	347484				Artery vessel area (µm2) - SUM	348561	276434	380332	369434					eb628_MesBranch_B.tif	1	548.986	548.986	0.079	255
Artery skeleton area (artery length; µm2) - SUM	3464.07	3026.54	4530.26	4046.35	3846.32				Artery skeleton area (artery length; µm2) - SUM	4245.18	3246.36	4248.44	5270.08					eb628_MesBranch_C.tif	1	590.13	590.13	0.085	255
																		eb628_MesBranch_D.tif	1	615.583	615.583	0.088	255
																		eb628_MesBranch_E.tif	1	971.056	971.056	0.139	255
Mesenteric artery diameter - area/ skeleton area	123.98	127.591	109.858	128.501	90.342				Mesenteric artery diameter - area/ skeleton area	82.1075	85.152	89.5227	70.1003					eb629_MesBranch_A.tif	2	816.593	408.297	0.117	255
Mesenteric artery diameter - area/ skeleton area - norm by Ctl	1	1.02912	0.88609	1.03646	0.728679				Mesenteric artery diameter - area/ skeleton area - norm by Ctl	0.959266	0.994835	1.0459	0.818986					eb629_MesBranch_B.tif	1	917.36	917.36	0.132	255
																		eb629_MesBranch_C.tif	1	782.598	782.598	0.112	255
																		eb629_MesBranch_D.tif	1	566.246	566.246	0.081	255
																		eb629_MesBranch_E.tif	1	544.105	544.105	0.078	255
																		eb629_MesBranch_F.tif	1	882.144	882.144	0.126	255
																		eb630_MesBranch_A.tif	2	1067.46	533.732	0.153	255
									Embryo 103 - Average									eb630_MesBranch_B.tif	1	645.569	645.569	0.093	255
										Control								eb630_MesBranch_C.tif	1	675.904	675.904	0.097	255
									Lymphatic vessel area (µm2)/ Tissue area (µm2)	85.5941								eb630_MesBranch_D.tif	1	822.87	822.87	0.118	255
																		eb630_MesBranch_E.tif	1	670.499	670.499	0.096	255
																		eb630_MesBranch_F.tif	1	589.258	589.258	0.084	255
																		eb631_MesBranch_A.tif	1	657.947	657.947	0.094	255
																		eb631_MesBranch_B.tif	1	613.665	613.665	0.088	255
																		eb631_MesBranch_C.tif	1	496.86	496.86	0.071	255
																		eb632_MesBranch_A.tif	1	506.797	506.797	0.073	255
																		eb632_MesBranch_B.tif	1	706.761	706.761	0.101	255
																		eb632_MesBranch_C.tif	1	684.097	684.097	0.098	255
																		eb632_MesBranch_D.tif	1	505.054	505.054	0.072	255
																		eb632_MesBranch_E.tif	1	507.146	507.146	0.073	255
																		eb632_MesBranch_F.tif	1	698.044	698.044	0.1	255
																		eb633_MesBranch_A.tif	1	569.384	569.384	0.082	255
																		eb633_MesBranch_B.tif	1	545.325	545.325	0.078	255
																		eb633_MesBranch_C.tif	1	428.694	428.694	0.061	255
																		eb633_MesBranch_D.tif	1	560.493	560.493	0.08	255
																		eb633_MesBranch_E.tif	1	611.748	611.748	0.088	255
																		eb633_MesBranch_F.tif	1	819.906	819.906	0.118	255
																		eb634_MesBranch_A.tif	1	673.812	673.812	0.097	255
																		eb634_MesBranch_B.tif	1	525.277	525.277	0.075	255
																		eb634_MesBranch_C.tif	1	600.241	600.241	0.086	255
																		eb634_MesBranch_D.tif	1	689.153	689.153	0.099	255
																		eb634_MesBranch_E.tif	1	803.692	803.692	0.115	255
																		eb634_MesBranch_F.tif	1	626.741	626.741	0.09	255
																		eb635_MesBranch_A.tif	1	227.858	227.858	0.033	255
																		eb635_MesBranch_B.tif	1	486.225	486.225	0.07	255
																		eb635_MesBranch_C.tif	2	651.148	325.574	0.093	255
																		eb635_MesBranch_D.tif	1	697.87	697.87	0.1	255
																		eb635_MesBranch_E.tif	1	657.424	657.424	0.094	255
																		eb635_MesBranch_F.tif	1	663.351	663.351	0.095	255
																		eb635_MesBranch_G.tif	1	526.846	526.846	0.076	255
																		eb635_MesBranch_H.tif	1	834.201	834.201	0.12	255
																		eb636_MesBranch_A.tif	1	480.646	480.646	0.069	255
																		eb636_MesBranch_B.tif	1	638.77	638.77	0.092	255
																		eb636_MesBranch_C.tif	1	795.847	795.847	0.114	255
																		eb636_MesBranch_D.tif	1	583.331	583.331	0.084	255
																		eb636_MesBranch_E.tif	1	783.818	783.818	0.112	255
																		eb636_MesBranch_F.tif	1	934.271	934.271	0.134	255
																		Embryo 104 - Large mesenteric artery diameter
																			VegfciBmxKO	Control
																			eb628	eb629	eb630	eb631	eb632	eb633	eb634	eb635	eb636
																		Artery vessel area (µm2) - SUM	343301	393171	426523	234777	327338	352001	404324	484575	517905
																		Artery skeleton area (artery length; µm2) - SUM	3676.24	4509.05	4471.56	1768.47	3607.9	3535.55	3918.92	4744.92	4216.68
																		Mesenteric artery diameter - area/ skeleton area	93.3837	87.1959	95.3855	132.757	90.7281	99.5604	103.172	102.125	122.823
																		Mesenteric artery diameter - area/ skeleton area - norm by Ctl	0.896039	0.836666	0.915247	1.27384	0.870557	0.955306	0.989964	0.979912	1.17851
																		Embryo 104 - Average
																			Control
																		Lymphatic vessel area (µm2)/ Tissue area (µm2)	104.218
Embryo 99 - Summary_SubMuc Artery area									Summary_103_SubMuc_area									Summary_Embryo104_MesMuc_Artery area
Slice	Count	Total Area	Average Size	%Area	Mean				Slice	Count	Total Area	Average Size	%Area	Mean				Slice	Count	Total Area	Average Size	%Area	Mean
eb601_SubMuc_CD31_A.tif	1	105777	105777	12.338	255				eb624_SubMuc_CD31_A.tif	15	104402	6960.13	12.177	255				eb628_MesMuc_A.tif	3	72592.6	24197.5	10.108	255
eb601_SubMuc_CD31_B.tif	3	100198	33399.3	11.687	255				eb624_SubMuc_CD31_B.tif	10	113367	11336.7	13.223	255				eb628_MesMuc_B.tif	1	80414.9	80414.9	11.197	255
eb601_SubMuc_CD31_C.tif	1	85924.6	85924.6	10.022	255				eb624_SubMuc_CD31_C.tif	19	102078	5372.51	11.906	255				eb628_MesMuc_C.tif	1	73667.4	73667.4	10.257	255
eb601_SubMuc_CD31_D.tif	3	103497	34499	12.072	255				eb625_SubMuc_CD31_A.tif	10	78632.5	7863.26	9.172	255				eb629_MesMuc_A.tif	1	94877	94877	13.211	255
eb601_SubMuc_CD31_E.tif	3	88934.1	29644.7	10.373	255				eb625_SubMuc_CD31_B.tif	13	68078.7	5236.82	7.941	255				eb629_MesMuc_B.tif	2	83046.4	41523.2	11.563	255
eb602_SubMuc_CD31_A.tif	3	94523.1	31507.7	11.025	255				eb625_SubMuc_CD31_C.tif	15	91685.3	6112.35	10.694	255				eb629_MesMuc_C.tif	1	95536.7	95536.7	13.303	255
eb602_SubMuc_CD31_B.tif	6	76975.7	12829.3	8.978	255				eb626_SubMuc_CD31_A.tif	6	90063	15010.5	10.505	255				eb630_MesMuc_A.tif	8	92327.8	11541	12.856	255
eb602_SubMuc_CD31_C.tif	4	92126.2	23031.5	10.746	255				eb626_SubMuc_CD31_B.tif	11	96533.1	8775.74	11.26	255				eb630_MesMuc_B.tif	2	90244.2	45122.1	12.566	255
eb602_SubMuc_CD31_D.tif	2	96905.4	48452.7	11.303	255				eb626_SubMuc_CD31_C.tif	6	112133	18688.8	13.079	255				eb630_MesMuc_C.tif	4	94864.4	23716.1	13.209	255
eb603_SubMuc_CD31_B.tif	7	97166.3	13880.9	11.333	255				eb626_SubMuc_CD31_D.tif	6	130268	21711.3	15.194	255				eb631_MesMuc_A.tif	4	82671.8	20668	11.511	255
eb603_SubMuc_CD31_C.tif	5	100996	20199.2	11.78	255				eb627_SubMuc_CD31_A.tif	18	79226.9	4401.49	9.241	255				eb631_MesMuc_B.tif	2	89125.4	44562.7	12.41	255
eb603_SubMuc_CD31_D.tif	3	81951.1	27317	9.559	255				eb627_SubMuc_CD31_B.tif	13	101217	7785.91	11.806	255				eb631_MesMuc_C.tif	3	101052	33683.9	14.07	255
eb603_SubMuc_CD31_E.tif	3	85418.6	28472.9	9.963	255				eb627_SubMuc_CD31_C.tif	5	105162	21032.3	12.266	255				eb632_MesMuc_A.tif	8	78753.1	9844.13	10.966	255
eb603_SubMuc_CD31_F.tif	2	48663.6	24331.8	5.676	255				eb627_SubMuc_CD31_D.tif	9	89139.4	9904.38	10.397	255				eb632_MesMuc_B.tif	3	70772.8	23590.9	9.854	255
eb603_SubMuc_CD31_G.tif	4	68234.7	17058.7	7.959	255				eb627_SubMuc_CD31_E.tif	7	84846.5	12120.9	9.896	255				eb632_MesMuc_C.tif	3	89399.4	29799.8	12.448	255
eb603_SubMuc_CD31_H.tif	4	98403.6	24600.9	11.478	255													eb633_MesMuc_A.tif	8	84175.7	10522	11.721	255
eb603_SubMuc_CD31_I.tif	4	76164.3	19041.1	8.884	255													eb633_MesMuc_B.tif	12	77090.3	6424.19	10.734	255
eb604_SubMuc_CD31_A.tif	8	108116	13514.5	12.611	255													eb633_MesMuc_C.tif	6	76528.3	12754.7	10.656	255
eb604_SubMuc_CD31_B.tif	2	94258.6	47129.3	10.994	255													eb634_MesMuc_A.tif	10	73511.2	7351.12	10.236	255
eb604_SubMuc_CD31_C.tif	3	66094.8	22031.6	7.709	255													eb634_MesMuc_B.tif	1	85681.6	85681.6	11.93	255
eb604_SubMuc_CD31_D.tif	2	80955.3	40477.6	9.443	255													eb634_MesMuc_C.tif	6	67786.2	11297.7	9.439	255
eb604_SubMuc_CD31_E.tif	1	81564.6	81564.6	9.514	255													eb635_MesMuc_A.tif	7	80855.2	11550.7	11.258	255
eb604_SubMuc_CD31_F.tif	3	63572.5	21190.8	7.415	255													eb635_MesMuc_B.tif	3	82203	27401	11.446	255
eb605_SubMuc_CD31_A.tif	4	80361.2	20090.3	9.373	255													eb635_MesMuc_C.tif	2	81487.5	40743.8	11.346	255
eb605_SubMuc_CD31_B.tif	5	84733.4	16946.7	9.883	255													eb636_MesMuc_A.tif	2	100584	50292	14.005	255
eb605_SubMuc_CD31_C.tif	12	69914.5	5826.21	8.155	255				Summary_length_103									eb636_MesMuc_B.tif	2	68431.7	34215.8	9.528	255
eb605_SubMuc_CD31_D.tif	8	45834.6	5729.33	5.346	255				Slice	Count	Total Area	Average Size	%Area	Mean				eb636_MesMuc_C.tif	4	97573.3	24393.3	13.586	255
eb605_SubMuc_CD31_E.tif	5	58963.5	11792.7	6.878	255				eb624_SubMuc_CD31_A.tif	3	2833.72	944.573	0.331	255
									eb624_SubMuc_CD31_B.tif	1	3385.84	3385.84	0.395	255
									eb624_SubMuc_CD31_C.tif	1	2848.94	2848.94	0.332	255
									eb625_SubMuc_CD31_A.tif	3	2897.59	965.864	0.338	255
									eb625_SubMuc_CD31_B.tif	4	2304.95	576.239	0.269	255
Embryo 99 - Summary_SubMuc Artery length									eb625_SubMuc_CD31_C.tif	1	3000.69	3000.69	0.35	255
Slice	Count	Total Area	Average Size	%Area	Mean				eb626_SubMuc_CD31_A.tif	3	2267.88	755.959	0.265	255
eb601_SubMuc_CD31_A.tif	1	2859.44	2859.44	0.334	255				eb626_SubMuc_CD31_B.tif	3	2527.65	842.55	0.295	255				Summary_Embryo104_MesMuc_Artery skeleton
eb601_SubMuc_CD31_B.tif	1	2622.17	2622.17	0.306	255				eb626_SubMuc_CD31_C.tif	2	3107	1553.5	0.362	255				Slice	Count	Total Area	Average Size	%Area	Mean
eb601_SubMuc_CD31_C.tif	1	2361.75	2361.75	0.275	255				eb626_SubMuc_CD31_D.tif	1	3347.91	3347.91	0.391	255				eb628_MesMuc_A.tif	1	2628.38	2628.38	0.366	255
eb601_SubMuc_CD31_D.tif	2	2697.4	1348.7	0.315	255				eb627_SubMuc_CD31_A.tif	2	2606.1	1303.05	0.304	255				eb628_MesMuc_B.tif	1	2552.07	2552.07	0.355	255
eb601_SubMuc_CD31_E.tif	2	2233.15	1116.58	0.26	255				eb627_SubMuc_CD31_B.tif	1	2705.98	2705.98	0.316	255				eb628_MesMuc_C.tif	1	2017.92	2017.92	0.281	255
eb602_SubMuc_CD31_A.tif	3	2908.31	969.436	0.339	255				eb627_SubMuc_CD31_C.tif	3	3369.56	1123.18	0.393	255				eb629_MesMuc_A.tif	1	2452.78	2452.78	0.342	255
eb602_SubMuc_CD31_B.tif	5	2712.41	542.481	0.316	255				eb627_SubMuc_CD31_D.tif	1	2771.35	2771.35	0.323	255				eb629_MesMuc_B.tif	1	1717.72	1717.72	0.239	255
eb602_SubMuc_CD31_C.tif	1	3029.62	3029.62	0.353	255				eb627_SubMuc_CD31_E.tif	2	2391.76	1195.88	0.279	255				eb629_MesMuc_C.tif	1	1910.55	1910.55	0.266	255
eb602_SubMuc_CD31_D.tif	1	3131	3131	0.365	255													eb630_MesMuc_A.tif	3	1951.31	650.436	0.272	255
eb603_SubMuc_CD31_B.tif	3	2416.41	805.47	0.282	255													eb630_MesMuc_B.tif	2	1818.62	909.311	0.253	255
eb603_SubMuc_CD31_C.tif	1	2883.45	2883.45	0.336	255													eb630_MesMuc_C.tif	3	2893.21	964.402	0.403	255
eb603_SubMuc_CD31_D.tif	2	2632.89	1316.44	0.307	255													eb631_MesMuc_A.tif	2	2330.87	1165.43	0.325	255
eb603_SubMuc_CD31_E.tif	2	2702.97	1351.49	0.315	255													eb631_MesMuc_B.tif	1	1903.19	1903.19	0.265	255
eb603_SubMuc_CD31_F.tif	2	1456.83	728.416	0.17	255													eb631_MesMuc_C.tif	2	2149.7	1074.85	0.299	255
eb603_SubMuc_CD31_G.tif	4	2308.39	577.096	0.269	255													eb632_MesMuc_A.tif	4	2252.94	563.236	0.314	255
eb603_SubMuc_CD31_H.tif	3	2960.18	986.726	0.345	255													eb632_MesMuc_B.tif	1	1992.06	1992.06	0.277	255
eb603_SubMuc_CD31_I.tif	4	2343.54	585.884	0.273	255													eb632_MesMuc_C.tif	1	2169.64	2169.64	0.302	255
eb604_SubMuc_CD31_A.tif	2	3009.26	1504.63	0.351	255													eb633_MesMuc_A.tif	4	2810.61	702.654	0.391	255
eb604_SubMuc_CD31_B.tif	1	2479.64	2479.64	0.289	255													eb633_MesMuc_B.tif	3	2512.03	837.343	0.35	255
eb604_SubMuc_CD31_C.tif	3	2094.26	698.088	0.244	255				Embryo 103 - Submucosa artery size									eb633_MesMuc_C.tif	3	2351.7	783.898	0.327	255
eb604_SubMuc_CD31_D.tif	1	2217.08	2217.08	0.259	255					Control			VegfciBmxKO					eb634_MesMuc_A.tif	6	2176.64	362.773	0.303	255
eb604_SubMuc_CD31_E.tif	1	2384.69	2384.69	0.278	255					eb624	eb626	eb627	eb625					eb634_MesMuc_B.tif	1	2212.91	2212.91	0.308	255
eb604_SubMuc_CD31_F.tif	3	1729.89	576.632	0.202	255				Artery vessel area (µm2) - SUM	319847	428996	459591	238397					eb634_MesMuc_C.tif	6	1729.39	288.231	0.241	255
eb605_SubMuc_CD31_A.tif	1	2864.16	2864.16	0.334	255				Artery skeleton area (artery length; µm2) - SUM	9068.5	11250.4	13844.7	8203.23					eb635_MesMuc_A.tif	3	2481.33	827.109	0.345	255
eb605_SubMuc_CD31_B.tif	2	2777.56	1388.78	0.324	255													eb635_MesMuc_B.tif	1	2093.15	2093.15	0.291	255
eb605_SubMuc_CD31_C.tif	3	2092.98	697.659	0.244	255													eb635_MesMuc_C.tif	2	1641.41	820.705	0.229	255
eb605_SubMuc_CD31_D.tif	4	1509.13	377.283	0.176	255				Submucosa artery diameter - area/ skeleton area	35.2701	38.1316	33.1961	29.0613					eb636_MesMuc_A.tif	1	2802.53	2802.53	0.39	255
eb605_SubMuc_CD31_E.tif	4	1766.33	441.583	0.206	255				Submucosa artery diameter - area/ skeleton area - Norm Ctl	0.992612	1.07314	0.934244	0.817877					eb636_MesMuc_B.tif	2	1475.69	737.845	0.205	255
																		eb636_MesMuc_C.tif	2	1920.61	960.302	0.267	255
									Embryo 103 - Average
										Control
									Submucosa artery diameter - area/ skeleton area	35.5326
Embryo 99 - Submucosa artery diameter																		Embryo 104 - Artery size
	Control	VegfciBmxKO																	VegfciBmxKO	Control
	eb601	eb602	eb603	eb604	eb605														eb628	eb629	eb630	eb631	eb632	eb633	eb634	eb635	eb636
Artery vessel area (µm2) - SUM	484331	360530	656998	494562	339807													Artery vessel area (µm2) - SUM	226675	273460	277436	272849	238925	237794	226979	244546	266589
Artery skeleton area (artery length; µm2) - SUM	12773.9	11781.3	19704.6	13914.8	11010.2													Artery skeleton area (artery length; µm2) - SUM	7198.36	6081.05	6663.14	6383.76	6414.64	7674.34	6118.93	6215.89	6198.83
Submucosa artery diameter - area/ skeleton area	37.9156	30.6018	33.3423	35.5421	30.8631													Submucosa artery diameter - area/ skeleton area	31.4898	44.9692	41.6375	42.7411	37.2468	30.9856	37.0945	39.3421	43.0063
Submucosa artery diameter - area/ skeleton area - to Ctl	1	0.807104	0.879382	0.937401	0.813993													Submucosa artery diameter - area/ skeleton area - Norm Ctl	0.794637	1.13479	1.05071	1.07856	0.939915	0.781914	0.936071	0.992787	1.08525
																		Embryo 104 - Average
																			Control
																		Submucosa artery diameter - area/ skeleton area	39.6279
Fig. 6j
Embryo 99 - Villus CD31 length and width quantifications									Embryo 103 - Villus CD31 length and width quantifications									Embryo 104 - Villus CD31 length and width quantifications
	Nbr of villus	CD31 length (µm)	CD31 width (µm)							Nbr of villus	Villi length (CD31 - µm)	Villi width (CD31 - µm)							Nbr villi	Length Blood vessels (µm)	Width Blood vessels (µm)
eb601 - A	4	278	56.2						eb624 - A	4	298	48.5						eb628	4	306	55.3
		366	57.9								100	43.7								168	55.7
		406	104								204									123	44.9
		239	54								230	46.6								262	37.5
eb601 - B	3	455	85.9						eb624 - B	5	257	63.1							5	257	51.3
		386	100								283	61.5								276	48.9
		179	58.1								314	49.2								178	43.1
eb601 - C	4	233	51.6								113	29.7								122	44.5
		144	54.2								106	31								115
		473	60.9						eb624 - C	4	281	75.7							4	196	51.1
		188	72.5								144	57.4								238	46.1
eb601 - D	5	415	74								236	109								213	41.4
		172	42								205	76								372	88.8
		459	110						eb624 - D	6	122	35.5							4	205	58.5
		312	67.7								232	61.7								332	70.1
		170	42.8								318	137								108	43.7
eb601 - E	5	235	57.2								159	54.6								174	41.7
		190	43								234	50							4	253	60.4
		377	71.2								196	53								334	61.5
		234	68.6						eb624 - E	3	271	92.9								191	41.3
		429	102								217	50								227	79.5
eb602 - A	4	180	44.8								275	72.3							4	262	80.1
		549	127						eb625 - A	3	221	92.9								117	34.9
		386	115								163	76.5								246	93.9
		472	151								159	64.4								159	55.9
eb602 - B	3	313	99.7						eb625 - B	6	134	32.1							4	184	47
		406	112								288	72.4								289	44.1
		334	76.6								165	50.8								192	62.3
eb602 - C	4	204	43.2								208	61.2								286	62.3
		401	57.1								119	43.1						eb629	3	158	39.8
		193	36								311	145								312	114
		199	46.2						eb625 - C	4	273	73.5								321	66.2
eb602 - D	4	218	56.6								146	61							5	116	40.3
		461	157								235	70.6								369	50.6
		220	58								309	70.6								267	52.1
		404	75.3						eb625 - D	5	284	62.5								301	35.9
eb602 - E	2	353	111								134	62.2								293	57.2
		251	85.7								350	58.9							5	324	72.2
eb603 - A	5	338	99.3								132	55.2								160	35.5
		271	78.7								328	69.5								116	38.6
		192	57						eb625 - E	8	238	53.8								170	38.7
		305	97.7								145	39.6								306	118
		392	69.4								147	41.8							1	276	81.5
eb603 - B	3	293	82.1								276	57.3							3	258	62.6
		215	77.8								116	54.3								234	52.9
		277	45.6								228	60.7								122	53.9
eb603 - C	3	209	46.2								222	48.2							3	347	48.7
		209	75.9								162	53.9								217	44
		389	71.8						eb626 - A	6	181	56.2								290	64.4
eb603 - D	6	140	41.2								100	51.5						eb630	5	341	81.6
		328	101								333	102								207	34.2
		172	69.7								137	49								280	57.4
		183	34.6								185	58.3								116	48.8
		269	84.5								193	61								261	47.9
		374	91.3						eb626 - B	7	288	63.9							3	162	41.9
eb603 - E	9	466	82.4								161	55.5								168	47.8
		245	54.9								417	76.2								294	87.4
		244	60.9								113	36.6							5	148	32.7
		182	61.7								109	26.2								277	68.5
		300	47.3								300	49.7								210	51.3
		246	55.8								231	62.2								272	24.5
		357	86.5						eb626 - C	7	112	34.1								180	42.9
		229	53.5								328	89.4							5	213	42.2
		215	57.3								215	67.8								348	82.8
eb604 - A	6	157	45								121	53.7								220	47.6
		378	69.9								216	66.7								207	72.4
		146	48.9								285	66.1								100	38.5
		242	60.5								125	39.5							5	110	28.7
		179	57.2						eb627 - A	4	311	35.8								294	50.7
		348	73.9								131	64.4								227	45.8
eb604 - B	6	162	48.4								341	33.4								117	28.4
		410	58.5								125	45.7								201	43
		173	46.2						eb627 - B	6	208	34.7						eb631	4	286	36.1
		208	47.6								145	46.3								146	40.1
		207	67.8								131	52.6								390	45.5
		273	67.2								275	56.6								165	40.3
eb604 - C	5	175	66.7								110	34.3							4	191	35.6
		264	56.1								268	59.3								292	33.8
		493	83.4						eb627 - C	5	216	48								354	74.8
		300	63.1								272	41.1								202	56.7
		160	60								151	36.2							2	352	64.4
eb604 - D	3	200	93.8								124	59.2								137	50.8
		271	77.5								252	43.3							4	202	40.8
		143	52.9						eb627 - 7	7	148	54								351	70.8
eb604 - E	6	303	61.6								257	88.1								250	54.5
		145	39.6								214	46.3								174	53.7
		256	46.5								267	49.9							3	256	43.4
		238	70.4								249	41								190	44.1
		481	92.3								188	72.5								229	42.7
		423	72.8								117	27.1						eb632	3	202	49
eb605 - A	4	336	68.5																	288	69.1
		146	39.7																	161	30.1
		407	63.4																3	122	62.7
		334	56.7																	292	64.5
eb605 - B	2	250	48.6																	229	63.7
		374	98.9																3	167	56.8
eb605 - C	3	393	80.4																	239	73.9
		216	71.6																	114	31.9
		250	74.2																3	244	54.4
eb605 - D	6	173	67.9																	117	32.4
		160	30.9																	165	40.1
		228	69.9																2	341	72.7
		274	51.3																	276	30.8
		145	34.3															eb633	2	295	64.4
		323	55.8																	186	54
eb605 - E	5	231	49.5																3	293	60.7
		278	68.9																	132	49.1
		143	37.4																	117	57.4
		274	93.9																2	222	36.9
		183	64.7																	263	69.1
																			2	254	41.7
																				232	31.5
																			3	124	57.6
																				214	72.5
																				176	46.8
																		eb634	4	146	33.1
Embryo 99 - Villus CD31 length and width average									Embryo 103 - Villus CD31 length and width average											208	64.2
	Control	VegfciBmxKO								Control			VegfciBmxKO							125	29.9
	eb601	eb602	eb603	eb604	eb605					eb624	eb626	eb627	eb625							252	38.7
CD31 villus length (µm)	301.905	326.118	270.769	259.038	255.9				Nbr of villi	22	20	22	26						4	144	33.9
CD31 villus width (µm)	68.2762	85.4235	68.6192	62.6077	61.325				CD31 villus length (µm)	217.955	207.5	204.545	211.269							287	44.2
Nbr of villi	21	17	26	26	20				CD31 villus width (µm)	61.8286	58.28	48.6273	62.7692							124	61.1
Norm to Ctl									Norm to Ctl											209	60.3
CD31 villus length (µm)	1	1.0802	0.89687	0.858014	0.847618				CD31 villus length (µm)	1.03788	0.988095	0.974026	1.00604						3	240	70.2
CD31 villus width (µm)	1	1.25115	1.00502	0.916977	0.89819				CD31 villus width (µm)	1.09927	1.03618	0.864557	1.11599							255	55.5
																				103	37.2
																			4	245	49.6
																				141	40.7
									Embryo 103 - Average											349	74.7
										Control										117	56.2
									CD31 villus length (µm)	210									3	101	41.8
									CD31 villus width (µm)	56.2453										314	88.4
																				227	58.8
																		eb635	5	282	54.8
																				144	40.1
																				245	51.8
																				290	63.8
																				114	43.8
																			4	182	32.3
																				250	31.3
																				218	54.9
																				203	51.7
																			4	386	92.2
																				196	38.4
																				293	63.4
																				146	40.5
																			3	187	36.7
																				240	44.8
																				257	58.7
																		eb636	3	112	60.1
																				215	45.9
																				266	42.2
																			4	206	56
																				276	68.8
																				185	36.8
																				216	39.4
																			4	116	35.1
																				198	28.3
																				174	63.6
																				169	47
																			2	235	40.5
																				159	45.5
																		Embryo 104 - Villus CD31 length and width average
																			VegfciBmxKO	Control
																			eb628	eb629	eb630	eb631	eb632	eb633	eb634	eb635	eb636
																		Nbr of villi	29	20	23	17	14	12	18	16	13
																		CD31 villus length (µm)	220.172	247.85	215.348	245.118	211.214	209	199.278	227.062	194.385
																		CD31 villus width (µm)	55.2071	58.355	49.8696	48.7118	52.2929	53.475	52.1389	49.95	46.8615
																		Norm to Ctl
																		CD31 villus length (µm)	1.00693	1.13351	0.984867	1.12102	0.965962	0.955836	0.911372	1.03844	0.888994
																		CD31 villus width (µm)	1.07288	1.13406	0.969154	0.946653	1.01625	1.03922	1.01326	0.970717	0.910696
																		Embryo 103 - Average
																			Control
																		CD31 villus length (µm)	218.657
																		CD31 villus width (µm)	51.4568
Embryo 99 - Villus ERG and SOX17 quantifications (105 µm3)									Embryo 103 - Villus ERG and SOX17 quantifications (105 µm3)									Embryo 104 - ERG quantifications (104 µm3)
	Nbr of villus	ERG volume (µm3)	CD31 volume (µm3)	SOX17 volume (µm3)						Nbr of villus	ERG volume (µm3)	CD31 volume (µm3)	SOX17 volume (µm3)						CD31 volume (µm3)	SOX17 volume (µm3)	ERG volume (µm3)	Nbr of villus
eb601 - A	7	1.53	8.75	0.321					eb624 - A	7	1.88	7.4	0.204					eb628 - A	24.8	0.4862	7.23	3
eb601 - B	3	1.17	7.19	0.197					eb624 - B	3	1.04	4.12	0.223					eb628 - B	30.1	0.4286	7.19	4
eb601 - C	6	1.51	6.5	0.193					eb624 - C	8	1.8	6.48	0.16					eb628 - C	18.7	0.1921	3.21	2
eb601 - D	10	2.46	13.8	0.328					eb624 - D	7	1.37	6.49	0.309					eb629 - A	27.3	0.4558	6.23	3
eb601 - E	14	2.54	12.6	0.332					eb624 - E	3	0.672	4.09	0.206					eb629 - B	29.9	0.3162	5.77	3
eb602 - A	6	2.68	12.4	0.331					eb625 - A	4	0.813	4.28	0.204					eb629 - C	22.2	0.231	4.69	2
eb602 - B	5	1.97	9.67	0.196					eb625 - B	6	1.66	7.1973	0.271					eb630 - A	25.1	0.1912	6.38	3
eb602 - C	5	1.4	4.8	0.153					eb625 - C	9	1.45	6.82	0.381					eb630 - B	25.5	0.1992	7.23	3
eb602 - D	8	2.37	9.84	0.391					eb625 - D	9	1.49	6.99	0.537					eb630 - C	29	0.184	7.11	3
eb602 - E	3	0.775	4.39	0.169					eb625 - E	8	1.66	6.65	0.541					eb631 - A	22.8	0.148	3.66	3
eb603 - A	7	1.75	8.79	0.268					eb626 - A	4	0.68	5.15	0.258					eb631 - B	33.2	0.2127	5.58	3
eb603 - B	6	1.05	4.98	0.173					eb626 - B	9	2.41	9.41	0.48					eb631 - C	16.2	0.2237	4.33	3
eb603 - D	7	1.65	7.57	0.212					eb626 - C	4	1.47	5.54	0.218					eb632 - A	17.4	0.1404	3.69	2
eb603 - E	7	2.29	9.94	0.371					eb627 - A	8	1.47	6.08	0.292					eb632 - B	19	0.0997	3.65	3
eb604 - A	6	1.47	7.58	0.236					eb627 - B	8	1.27	5.77	0.381					eb632 - C	23.3	0.3389	4.14	2
eb604 - B	9	2.01	8.85	0.285					eb627 - C	5	1.09	4.51	0.149					eb633 - A	14.4	0.1587	3.39	3
eb604 - C	6	1.57	6.94	0.159					eb627 - D	8	1.58	6.88	0.285					eb633 - B	19.3	0.3954	4.3	3
eb604 - D	3	0.518	3.11	0.09972														eb633 - C	23.6	0.1466	4.8	4
eb604 - E	4	1.48	7	0.209														eb634 - A	10.2	0.104	3.27	2
eb605 - A	6	1.03	6.66	0.32														eb634 - B	22.8	0.1041	4.66	3
eb605 - B	3	1.16	4.84	0.158														eb634 - C	25.9	0.4683	5.39	2
eb605 - C	7	1.72	7.53	0.229
eb605 - D	11	2.18	8.3	0.255
eb605 - E	6	1.13	6.64	0.22					Embryo 103 - Villus ERG and SOX17 Quantificationd
										Control			VegfciBmxKO
										eb624	eb626	eb627	eb625
									Nbr of villus - SUM	28	17	29	36
Embryo 99 - Villus ERG and SOX17 Quantifications									ERG volume (µm3) - SUM	6.762	4.56	5.41	7.073
	Control	VegfciBmxKO							CD31 volume (µm3) - SUM	28.58	20.1	23.24	31.9373
	eb601	eb602	eb603	eb604	eb605				SOX17 volume (µm3) - SUM	1.102	0.956	1.107	1.934					Embryo 104 - ERG - SOX17 quantifications (104 µm3)
Nbr of villus - SUM	40	27	27	28	33				ERG volume (µm3) /CD31 volume (µm3)	0.236599	0.226866	0.232788	0.221465						VegfciBmxKO	Control
ERG volume (µm3) - SUM	9.21	9.195	6.74	7.048	7.22				SOX17 volume (µm3)/CD31 volume (µm3)	0.0385584	0.0475622	0.0476334	0.0605562						eb628	eb629	eb630	eb631	eb632	eb633	eb634
CD31 volume (µm3) - SUM	48.84	41.1	31.28	33.48	33.97				ERG volume (µm3) /CD31 volume (µm3) - Norm Ctl	1.01945	0.977514	1.00303	0.954244					CD31 volume (µm3) - SUM	73.6	79.4	79.6	72.2	59.7	57.3	58.9
SOX17 volume (µm3) - SUM	1.371	1.24	1.024	0.98872	1.182				SOX17 volume (µm3)/CD31 volume (µm3) - Norm Ctl	0.864836	1.06678	1.06838	1.35823					SOX17 volume (µm3) - SUM	1.1069	1.003	0.5744	0.5844	0.579	0.7007	0.6764
ERG volume (µm3) /CD31 volume (µm3)	0.188575	0.223723	0.215473	0.210514	0.21254													ERG volume (µm3) - SUM	17.63	16.69	20.72	13.57	11.48	12.49	13.32
SOX17 volume (µm3)/CD31 volume (µm3)	0.0280713	0.0301703	0.0327366	0.0295317	0.0347954				Embryo 103 - Average									Total Nbr villus	9	8	9	9	7	10	7
ERG volume (µm3) /CD31 volume (µm3) - Norm Ctl	1	1.18639	1.14264	1.11634	1.12709					Control								ERG volume (µm3) /CD31 volume (µm3)	0.239538	0.210202	0.260302	0.18795	0.192295	0.217976	0.226146
SOX17 volume (µm3)/CD31 volume (µm3) - Norm Ctl	1	1.07478	1.1662	1.05203	1.23954				ERG volume (µm3) /CD31 volume (µm3)	0.232084								SOX17 volume (µm3)/CD31 volume (µm3)	0.0150394	0.0126322	0.00721608	0.00809418	0.00969849	0.0122286	0.0114839
									SOX17 volume (µm3)/CD31 volume (µm3)	0.0445847								ERG volume (µm3) /CD31 volume (µm3) - Norm Ctl	1.10994	0.974005	1.20615	0.870899	0.891031	1.01003	1.04789
																		SOX17 volume (µm3)/CD31 volume (µm3) - Norm Ctl	1.47076	1.23536	0.705689	0.791562	0.948454	1.19589	1.12305
																		Average
																			Control
																		ERG volume (µm3) /CD31 volume (µm3)	0.215812
																		SOX17 volume (µm3)/CD31 volume (µm3)	0.0102256
Embryo 99 - Proportion of villi with 2 arteries									Embryo103 - Proportion of villi with 2 arteries									Proportion of villi with 2 arteries
	Total Nbr of villus	Nbr of villus with extra artery ( 2 arteries)	Proportion of splited arteries							Total Nbr of villus	Nbr of villus with extra artery ( 2 arteries)	Proportion of villus with 2 arteries								All Villus quantified	Villus with double Artery	Proportion of villus with 2 arteries
eb601	41	3	0.0731707						eb624	31	4	0.129032						VegfciBmxKO	eb628	23	5	0.217391
eb602	25	3	0.12						eb625	25	5	0.2						Control	eb629	19	0	0
eb603	31	8	0.258065						eb626	25	2	0.08							eb630	21	1	0.047619
eb604	26	5	0.192308						eb627	22	4	0.181818							eb631	15	2	0.133333
eb605	24	4	0.166667																eb632	12	0	0
																			eb633	11	1	0.0909091
																			eb634	18	1	0.0555556
																			eb635	13	0	0
																			eb636	12	1	0.0833333
Embryo 99 - Villi artery diameter									Embryo 103 - Villi artery diameter									Embryo 104 - Intestine villus quantifications
	Length diameter	Nbr of arteries quantified	Total artery diameter	Total nbr arteries	Average artery diameter	Average artery diameter - Norm Ctl					Total Artery diameter	Nbr of arteries quantified	Total artery diameter	Total nbr arteries	Average artery diameter	Average artery diameter - Norm by WT				Nbr villus artery	Base artery villus diameter
eb601 - A	10.864	7	43.039	30	1.43463	1			Control	eb624 - A	7.734	7	28.461	25	1.13844	1.08931		VegfciBmxKO	eb628	3	8.26
eb601 - B	4.701	4								eb624 - B	8.585	6									4.64
eb601 - C	10.133	8								eb624 - C	8.121	7									5.66
eb601 - D	6.686	4								eb624 - D	2.32	3								5	4.62
eb601 - E	10.655	7								eb624 - E	1.701	2									6.58
eb602 - A	5.954	5	29.772	29	1.02662	0.715598			VegfciBmxKO	eb625 - A	3.79	3	25.058	28	0.894929	0.856311					5.59
eb602 - B	5.745	5								eb625 - B	4.872	6									5.23
eb602 - C	5.328	5								eb625 - C	4.795	7									4.74
eb602 - D	6.895	7								eb625 - D	7.889	7								4	5.58
eb602 - E	5.85	7								eb625 - E	3.712	5									3.49
eb603 - A	7.312	9	37.501	39	0.961564	0.670251			Control	eb626 - A	3.326	3	18.484	20	0.9242	0.884319					6.13
eb603 - B	6.581	6								eb626 - B	7.347	9									10.2
eb603 - C	2.507	3								eb626 - C	7.811	8								4	4.6
eb603 - D	11.595	11								eb627 - A	6.342	6	24.671	23	1.07265	1.02637					5.84
eb603 - E	9.506	10								eb627 - B	5.491	6									6.82
eb604 - A	6.477	8	41.681	35	1.19089	0.830098				eb627 - C	5.104	5									6.29
eb604 - B	12.535	8								eb627 - D	7.734	6								4	3.02
eb604 - C	6.79	7																			6.34
eb604 - D	5.328	4																			6.1
eb604 - E	10.551	8																			3.15
eb605 - A	7.208	7	29.145	32	0.910781	0.634853			Embryo 103 - Average											4	4.8
eb605 - B	3.656	4								Control											5.05
eb605 - C	6.268	8							Average artery diameter	1.0451											5.22
eb605 - D	7.417	8																			5.33
eb605 - E	4.596	5																		4	8.16
																					8.41
																					8.08
																					7.53
																		Control	eb629	3	6.4
																					6.6
																					7.26
																				5	6.16
																					8.45
																					4.86
																					6
																					7.21
																				5	5.78
																					3.67
																					7.8
																					5.03
																					8.16
																				1	6.57
																				3	6.95
																					7.19
																					7.4
																				2	6.23
																					7.8
																			eb630	5	6.73
																					5.05
																					5.76
																					8.09
																					6.07
																				3	6.43
																					6.49
																					6.94
																				5	7.78
																					5.64
																					4.33
																					6.35
																					5.93
																				5	7.62
																					5.16
																					5.82
																					5.29
																					6.17
																				4	6.76
																					6.07
																					2.54
																					5.89
																			eb631	4	5.14
																					6.2
																					3.02
																					5.46
																				4	8.31
																					6.73
																					5.76
																					7.47
																				2	7.14
																					8.3
																				4	5.36
																					7.85
																					7.21
																					7.05
																				3	6.24
																					7.77
																					6.21
																			eb632	3	6.02
																					7.21
																					6.55
																				3	8.56
																					7.41
																					4.8
																				3	6.49
																					5.5
																					6.88
																				3	7.26
																					8.07
																					6.45
																			eb633	2	5.43
																					7
																				3	6.7
																					7.21
																					2.48
																				2	6.14
																					7.57
																				2	6.19
																					6.97
																				3	5.98
																					5.66
																					3.6
																			eb634	4	6.66
																					6.5
																					5.71
																					6.33
																				4	6.93
																					6.47
																					6.21
																					6.6
																				3	9.04
																					5.76
																					6.12
																				4	6.07
																					7.99
																					8.31
																					9.06
																				3	5.52
																					4.45
																					6.21
																					7.73
																			eb635	5	5.68
																					4.76
																					7.5
																					6.87
																					5.71
																				4	6
																					7.23
																					7.3
																					7.74
																				4	8.53
																					6.49
																					6.23
																					9.11
																			eb636	3	6.32
																					8.41
																					6.97
																				4	4.59
																					5.22
																					9.11
																					8.18
																				4	5.33
																					6.33
																					5.8
																					5.85
																				2	4.76
																					7.2
																		Base artery villus diameter - Average
																				Base artery villus diameter	Base artery villus diameter - Norm to control
																		VegfciBmxKO	eb628	5.90929	0.910669
																		Control	eb629	6.60632	1.01809
																			eb630	6.04136	0.931023
																			eb631	6.54235	1.00823
																			eb632	6.76667	1.0428
																			eb633	5.91083	0.910907
																			eb634	6.71947	1.03553
																			eb635	6.85769	1.05683
																			eb636	6.46692	0.996605
																		Average- WT
																			Control
																		Base artery villus diameter	6.48895

## Sheet: Figure 7
Fig. 7c
Vehicle	MAZ51
0.95	0.729
0.925	0.708
0.96	0.706
0.928	0.679
0.889	0.756
0.879	0.68
0.82	0.899
0.887	1.063
0.746	0.987
0.855	0.932
0.857	0.918
0.812	0.968
0.784	0.861
0.849	0.86
0.792	1.314
0.818	1.222
Fig. 7d
Embryo 76 - 77 - 79 - 83 - Intestinal lymphatic vessel quantification
Volume (µm3)	MAZ51 control								MAZ51 treated
	Embryo 77					Embryo 83			Embryo 76				Embryo 79
	eb476	eb477	eb478	eb479	eb481	eb513	eb514	eb515	eb468	eb470	eb472	eb473	eb487	eb489
Tissue area (µm3) - A	1.78239e+06	763847	897007	1.25674e+06	1.26189e+06	1240000	928000	1420000	1.54813e+06	1.15384e+06	1.62525e+06	1.29122e+06	1330000	760000
Tissue area (µm3) - B	1.21912e+06	1.18392e+06	912770	1.25029e+06	1.26837e+06	1340000	740000	1230000	662604	1.09094e+06	702720	1.11066e+06	936000	1490000
Tissue area (µm3) - C	1.23393e+06	1.1047e+06	957377	1.48431e+06	1.50652e+06	956000	1370000	1300000	1.27352e+06	1.03275e+06	1.40756e+06	1.18095e+06	1450000	1170000
Tissue area (µm3) - D	1.35765e+06	1.78264e+06	1.26677e+06	1.7053e+06	1.27611e+06	1120000	869000	1520000	835974	1.30948e+06	1.15777e+06	1.48975e+06	1590000	1070000
Sum Tissue area (µm3)	5.5931e+06	4.83511e+06	4.03392e+06	5.69665e+06	5.31289e+06	4656000	3907000	5470000	4.32023e+06	4.58701e+06	4.89329e+06	5.07259e+06	5306000	4490000
Lymphatic area - A	80091.3	22961.9	18792.9	33885.3	34938.7	46151	38315.8	75914.2	28470.2	7865.19	23678.8	15875.3	43480.4	41191
Lymphatic area - B	50567	27019.8	33896.6	25890.3	43191.3	61180.4	27996.7	71337.9	13577.5	20514.7	5443.24	13314.5	29184.8	78235.2
Lymphatic area - C	43791.2	26461.2	28876.3	49041.1	38536.5	27618.5	67275.7	69862.1	27729.6	6300.87	3483.58	6027.34	40581.3	40718.2
Lymphatic area - D	30027.9	39461.9	44801.4	81996.2	41280.7	42535.7	50074.1	82611.4	15786.3	33526.9	13256.3	12559	50764.3	39089.3
Sum Lymphatic area (µm3)	204477	115905	126367	190813	157947	177486	183662	299726	85563.7	68207.6	45861.9	47776.2	164011	199234
Lyve1 area (µm3) /Tissue area (µm3)	0.0365589	0.0239715	0.0313262	0.0334956	0.029729	0.0381198	0.0470085	0.0547944	0.0198053	0.0148697	0.0093724	0.0094185	0.0309105	0.0443727
Fig. 7f
Embryo 76 - 77 - 79 - 80 - 83 - GFP and SOX17 intensity quantification
	MAZ51 control								MAZ51 treated
	Embryo 77			Embryo 83					Embryo 76		Embryo 79						Embryo 80
	eb474	eb475	eb480	eb508	eb509	eb510	eb511	eb512	eb469	eb471	eb484	eb485	eb486	eb488	eb490	eb491	eb492	eb493
Vessel area (µm3) - A	167382	164654	82385.5	183978	110523	127907	169491	145280	118126	91313.2	145226	137529	140510	142366	119614	166250	192637	101807
Vessel area (µm3) - B	161621	186667	104200	213807	110269	82055.8	157830	107226	71874.5	116793	121908	179170	139956	84032.3	204241	101344	221647	77340.2
Vessel area (µm3) - C	151228	125144	122024	142431	149843	82207.5	132157	144893	115963	111660	166156	102964	67765.3	99884	100015	149081	141295	76230.6
Vessel area (µm3) - D	154378	137642	99034.4						88838.3	208946
Vessel area (µm3) - E	111371	223550	93928.6						130926	56460.4
Sum Vessel area (µm3)	745979	837658	501573	540216	370635	292170	459478	397399	525727	585173	433290	419663	348231	326282	423870	416675	555579	255378
GFP Intensity - A	8223903	18196046	4913936	13031700	7538670	12065000	17918100	12343600	12121804	8110518	9179580	15070800	6423460	12238800	10548800	16237800	10258900	6912930
GFP Intensity - B	9968338	16221945	5593131	22836000	6291680	11851300	10398000	12890000	6781129	13149733	8083080	8491890	8140770	9019800	10609700	10004200	12481900	5571640
GFP Intensity - C	16005753	7366952	12451089	13514100	6626650	11163300	9126320	15301800	28340990	12782355	6588790	3771210	5036490	5042260	5849350	10790200	11446700	14311400
GFP Intensity - D	4700021	8949039	6384611						8090564	10937841
GFP Intensity - E	5657242	23804258	7327811						43984395	5608215
Sum GFP Intensity	44555257	74538240	36670578	49381800	20457000	35079600	37442420	40535400	99318882	50588662	23851450	27333900	19600720	26300860	27007850	37032200	34187500	26795970
Sox17 Intensity - A	5754966	4955400	3553229	2144440	1941340	1654460	3787280	2480510	5819016	4251711	2478960	2771300	1874450	3130360	1990760	2715260	2404970	1683510
Sox17 Intensity - B	5565184	4985954	4728879	2860650	1726020	1207710	2867930	2033740	4591894	5377381	2445260	2784430	1889430	2037930	3575860	1430290	3222840	1256920
Sox17 Intensity - C	5862062	4013983	5162078	1914760	2360160	1503240	2266230	2478310	6218096	5669087	2937010	1561120	885277	2249360	1697130	3075770	1787580	1121970
Sox17 Intensity - D	5861340	4968937	5092429						4692228	12996797
Sox17 Intensity - E	4654232	8062026	3962599						7625549	2808421
Sum Sox17 Intensity	27697784	26986300	22499214	6919850	6027520	4365410	8921440	6992560	28946783	31103397	7861230	7116850	4649157	7417650	7263750	7221320	7415390	4062400
GFP Intensity SUM/ CD31 Vessel area SUM	59.7272	88.9841	73.1112	91.4112	55.1945	120.066	81.489	102.002	188.917	86.4508	55.0473	65.133	56.2865	80.6077	63.7173	88.8755	61.5349	104.927
SOX17 Intensity SUM/ CD31 Vessel area SUM	37.1294	32.2164	44.8573	12.8094	16.2627	14.9413	19.4165	17.5958	55.0604	53.1525	18.1431	16.9585	13.3508	22.7338	17.1367	17.3308	13.3471	15.9074
Fig. 7i
Embryo 79 - 80 - 83 - GFP area in arterial vessel in intestinal submucosa
	MAZ51 control					MAZ51 treated
	Embryo 83					Embryo 79						Embryo 80
	eb508	eb509	eb510	eb511	eb512	eb484	eb485	eb486	eb488	eb490	eb491	eb492	eb493
Vessel area (µm2) - A	162540	184728	199630	195975	189424	176954	133330	134130	189782	198285	196168	188470	145306
Vessel area (µm2) - B	152958	220766	169526	213803	197154	204901	205483	192157	206612	172674	157103	205875	164527
SUM Vessel area (µm2)	315498	405494	369156	409778	386578	381855	338813	326288	396394	370959	353272	394345	309833
GFP area (µm2) - A	41683	44412.1	60304	67716	68322	45408	27205.9	36574.1	50544.9	53387.3	54790.2	37973	23907.9
GFP area (µm2) - B	46571.3	65574.3	52258.6	67099.5	68849.7	67636.8	40635.4	58376.9	53154.7	39318.7	34127.7	27511.6	30080.9
SUM GFP area (µm2)	88254.2	109986	112563	134816	137172	113045	67841.3	94951	103700	92706	88917.8	65484.6	53988.8
GFP area (µm2)/tissue area (µm2)	0.27973	0.27124	0.304919	0.328997	0.354836	0.296041	0.200232	0.291004	0.261608	0.249909	0.251698	0.166059	0.174251
Embryo 79 - 80 - 83 - GFP cells in mesentery
	MAZ51 control					MAZ51 treated
	Embryo 83					Embryo 79						Embryo 80
	eb508	eb509	eb510	eb511	eb512	eb484	eb485	eb486	eb488	eb490	eb491	eb492	eb493
Tissue area (µm2)	12176316	17082612	15431310	17951716	11982951	16387245	18578980	16366284	15909039	18564633	17718174	12932730	12581073
Tissue area (mm2)	12.1763	17.0826	15.4313	17.9517	11.983	16.3872	18.579	16.3663	15.909	18.5646	17.7182	12.9327	12.5811
Nbr GFP cells total	116	195	138	139	133	117	60	59	87	87	56	19	44
Nbr of GFP cells in mesenteric tissue (mm2)	9.52669	11.4151	8.94286	7.74299	11.0991	7.1397	3.22946	3.60497	5.46859	4.68633	3.1606	1.46914	3.49732

## Sheet: Figure 8
Fig. 8c
Embryo 134_Intestine villus_VEGFR3 area quantifications_µm2					Total VEGFR3 and CD31 villus vessel area
µm2	CD31 area	VEGFR3 area					Total CD31 area (µm2)	Total VEGFR3 area (µm2)	VEGFR3/CD31 area
eb836 - A	12476.1	7.632			Flt4iAplnrKO	eb836	29650.2	18.96	0.000639456
eb836 - B	8631.44	6.32				eb837	31770.2	81.803	0.00257484
eb836 - C	8542.6	5.008				eb839	55577.2	1436.35	0.0258442
eb837 - A	5802.27	28.023				eb840	68845.8	2331.43	0.0338644
eb837 - B	5719.99	13.594			Control	eb841	48866	6024.19	0.12328
eb837 - C	4676.69	10.255				eb842	98636.5	11046	0.111987
eb837 - D	4952.63	6.678				eb843	74101	10566.5	0.142596
eb837 - E	6082.03	9.301				eb844	62402.9	7647.88	0.122557
eb837 - F	4536.57	13.952
eb839 - A	10480.2	322.567
eb839 - B	13211.5	134.155
eb839 - C	8101.03	75.604
eb839 - D	13438.4	464.354
eb839 - E	10346.1	439.669
eb840 - A	10482.8	28.5
eb840 - B	9807.35	21.226
eb840 - C	14846.7	438.238
eb840 - D	16337.6	367.285
eb840 - E	11085.9	1403.91
eb840 - F	6285.47	72.265
eb841 - A	16347.9	2399.04
eb841 - B	15719.9	1410.83
eb841 - C	16798.2	2214.32
eb842 - A	25685.5	2787.55
eb842 - B	14722.5	185.074
eb842 - C	10199.6	1540.81
eb842 - D	17029.8	1524.23
eb842 - E	16295.4	2061.21
eb842 - F	14703.7	2947.11
eb843 - A	17221.9	1632.63
eb843 - B	10243	2085.89
eb843 - C	12574.2	1657.55
eb843 - D	17906.4	2546.91
eb843 - E	16155.7	2643.5
eb844 - A	17796.5	2745.34
eb844 - B	15712.5	1225.04
eb844 - C	13109.1	1886.39
eb844 - D	8729.35	1101.62
eb844 - E	7055.34	689.495
Embryo 134_Duo1_Villus Quantifications					Average - Villus and lacteal quantifications
	CD31 villus length (µm2)	Lacteal length (µm2)				Sample	CD31 villus length (µm2)	Lacteal length (µm2)
eb836 - A	133	85			Flt4iAplnrKO	eb836	185.483	134.167
	192	139				eb837	171.211	133.132
	207	160				eb839	174.329	128.508
	97.6	81.3				eb840	180.15	131.125
	223	188			Control	eb841	196.545	107.323
eb836 - B	227	117				eb842	204.7	99.345
	113	78.8				eb843	189.038	108.516
	147	128				eb844	184.848	114.162
	164	134
	253	228
eb836 - C	284	248
	168	132
eb836 - D	150	106
	133	84.5
	200	107
	194	159
eb836 - E	159	90.2
	153	83
	248	151
	286	199
eb836 - F	206	151
	182	127
	194	152
	138	91.2
eb837 - A	212	152
	186	165
	162	116
eb837 - B	171	122
	101	80
	154	105
	183	132
eb837 - C	231	175
	127	87.9
	100	66.6
	223	177
	167	112
	208	181
eb837 - D	138	116
	163	125
eb837 - E	169	131
	226	188
	152	111
eb837 - F	180	187
eb839 - A	207	159
	231	191
	129	72.2
	177	128
eb839 - B	126	100
	126	70.7
	155	129
	159	107
	254	211
eb839 - C	196	148
	256	210
	152	96
	185	153
eb839 - D	152	117
	195	163
	124	104
eb839 - E	99	66.8
	109	62.7
	198	131
	98.9	29.8
	281	206
eb839 - F	253	195
	109	94
	212	140
eb840 - A	203	168
	190	127
	151	127
	175	134
eb840 - B	163	108
	145	91.7
	157	127
	223	190
eb840 - C	183	136
	111	76.5
	228	180
	105	66.5
eb840 - D	246	164
	199	120
	215	178
eb840 - E	134	92.9
	192	156
	281	168
eb840 - F	185	139
	117	72.9
eb841 - A	133	67.9
	127	49.6
	247	124
	240	114
eb841 - B	155	93.9
	203	74.8
	267	123
eb841 - C	102	61.7
	224	184
	213	118
	218	69.4
	173	108
eb841 - D	274	190
	175	89.7
	123	56.1
	283	155
eb841 - E	270	190
	139	82.6
	147	89.4
	250	142
	130	77
eb841 - F	231	101
eb842 - A	259	66.2
	164	40
	236	84.3
	205		no lacteal
eb842 - B	251	122
	279	164
eb842 - C	244	174
	113	69.4
	164	82
	126	50.8
eb842 - D	216	127
	216	145
	198	70.5
eb842 - E	96.7	29.7
	273	133
	243	119
	262	118
	113	51.2
eb842 - F	235	153
	253	91.3
	152	96.5
eb843 - A	111		no lacteal
	114	76.8
	238	70.5
	132	69.3
	272	97.2
eb843 - B	265	145
	129	104
	158	113
	183	84.2
eb843 - C	124	81.8
	189	106
	274	194
eb843 - D	103	63.6
	216	173
	267	150
	122	54.1
	195	51
eb843 - E	188	74.2
	297	214
	240	150
	164	86.1
eb843 - F	154	77.7
	274	196
	217	133
	109	48.4
	180	100
eb844 - A	232	142
	226	123
	125	66.1
	164	77
	206	99.9
eb844 - B	187	104
	192	126
	198	141
eb844 - C	196	123
	217	157
	159	97.1
	202	142
eb844 - D	233	147
	98.8	32.9
	154	90.4
	188	147
eb844 - E	207	127
	183	99.8
	217	147
eb844 - F	181	125
	116	83.2
Fig. 8e
Control	Flt4iAplnrKO
0.98	0.99
0.953	0.805
0.914	1.023
0.804	0.925
Artery diameter (µm) - from Imaris quantifications
	Flt4iAplnrKO				Control
	eb836	eb837	eb839	eb840	eb841	eb842	eb843	eb844
Artery diameter (µm)- A	20.2	19.3	11.6	13.3	18.4	17.6	17.6	19.1
Artery diameter (µm)- B	17.6	10.9	11.4	18.8	24.1	25.9	20.9	20.3
Artery diameter (µm)- C	14.2	17.3	24.4	20.2	19	17.1	24.2	19.3
Artery diameter (µm)- D	17	11	24	14.2	27.2	18.7	15.7	14.4
Artery diameter (µm)- E	16.2	13	15.2	18.2	19.2	17.2	23	17.8
Artery diameter (µm)- F	14.9	7.71	13.5	16.1	20.6		30.3	20.2
Artery diameter (µm)- G	15.3	12.6	13.3		30.2		19.4	14.5
Artery diameter (µm)- H	12.5	15.4	11		27.8
Artery diameter (µm)- I	21.2	17.2	15.1
Artery diameter (µm)- J		14.1	15.4
Average	16.5667	13.851	15.49	16.8	23.3125	19.3	21.5857	17.9429

## Sheet: SUPP Figure 2
Supplementary Fig. 2b
Embryo 155_E14.5_Caspase3 staining
	eb984			eb986
	Image A	Image B	Image C	Image A	Image B	Image C
CD31 volume (105 µm3)	7.4	8.73	7.41	6.87	8.79	5.52
Total Caspase-3 Intensity (A.U. 105 in CD31 volume)	159	190	163	161	220	129
GFP volume (105 µm3)	0.886	0.616	0.605	0.773	0.858	0.681
Total Caspase-3 Intensity (A.U. 105 in GFP volume)	22.2	13.4	13.4	22.4	26.6	16.6
Caspase-3 Intensity (A.U.)/ CD31 volume (µm3)	21.4865	21.764	21.9973	23.4352	25.0284	23.3696
Caspase-3 Intensity (A.U.)/ GFP volume (µm3)	25.0564	21.7532	22.1488	28.978	31.0023	24.3759
Average - Caspase-3 Intensity (A.U.)/ CD31 volume (µm3)	21.7493			23.9444
Average - Caspase-3 Intensity (A.U.)/ GFP volume (µm3)	22.9861			28.1188
Supplementary Fig. 2d
Embryo 143_ZOOM Images ERG+ GFP+ Esm1+ cells													Quantifications
	Total ERG+ cells	Total GFP+ cells	Total Esm1+ cells	GFP+ Esm1+ ERG cells	Total ERG+ cells	Total GFP+ cells	Total Esm1+ cells	Total GFP+ Esm1+ ERG cells	Total ERG cells only GFP+	Total ERG cells only Esm1+				Proportion of ERG+ Esm1+ and GFP+	Proportion of ERG+ only GFP+	Proportion of ERG+ only Esm1+	Proportion of GFP+ cells Esm1	Proportion of ESM1+ cells GFP+
eb908 - A	553	34	112	20	3366	126	399	66	60	333			eb908	1.96078	1.78253	9.89305	52.381	16.5414
eb908 - B	746	24	83	12									eb909	1.03505	2.11715	5.83392	32.8358	15.0685
eb908 - C	868	34	104	17									eb912	0.645624	0.884744	4.68675	42.1875	12.1076
eb908 - D	663	31	79	16									eb913	1.13276	1.38197	5.41459	45.045	17.301
eb908 - E	536	3	21	1
eb909 - A	1069	37	99	7	4251	134	292	44	90	248
eb909 - B	998	39	44	14
eb909 - C	944	17	58	8
eb909 - D	398	6	27	3
eb909 - E	842	35	64	12
eb912 - A	952	16	36	7	4182	64	223	27	37	196
eb912 - B	970	20	44	4
eb912 - C	871	10	39	5
eb912 - D	684	9	57	5
eb912 - E	705	9	47	6
eb913 - A	818	21	52	7	4414	111	289	50	61	239
eb913 - B	1304	31	61	14
eb913 - C	360	13	51	8
eb913 - D	1155	29	76	10
eb913 - E	777	17	49	11

## Sheet: SUPP Figure 3
Supplementary Fig. 3c
	Embryo 34 - GFP and SOX17 quantifications - E17.5_Analysis E18.5
		eb245	eb246	eb247	eb248	eb249
	Intestine area (µm2)	7.00059e+06	6.67764e+06	4.71073e+06	8704154	4.7492e+06
	GFP area (µm2)	445951	255577	199502	306313	127179
	SOX17 area (µm2)	246773	165069	165504	297145	161589
	GFP area (µm2)/ Tissue area (µm2)	0.0637019	0.0382736	0.0423506	0.0351916	0.0267791
	SOX17 area (µm2)/ Tissue area (µm2)	0.0352503	0.0247197	0.0351335	0.0341383	0.0340244
	Embryo 30 - GFP and SOX17 quantifications - E15.5_Analysis E18.5
		eb211	eb212	eb213
	Intestine area (µm2)	3.35688e+06	1.67355e+06	2.83631e+06
	GFP area (µm2)	19159.6	27123.4	34672.3
	SOX17 area (µm2)	91640.3	51430	87849.9
	GFP area (µm2)/ Tissue area (µm2)	0.00570755	0.0162072	0.0122245
	SOX17 area (µm2)/ Tissue area (µm2)	0.0272992	0.0307312	0.0309733
	Embryo 32 - GFP and SOX17 quantifications - E13.5_Analysis E18.5						Embryo 37 - GFP and SOX17 quantifications - E13.5_Analysis E18.5
		eb230	eb231	eb232				eb269	eb270
	Intestine area (µm2)	7.55092e+06	1.04515e+07	5.50508e+06			Intestine area (µm2)	1.00183e+07	1.05375e+07
	GFP area (µm2)	12584.3	17146.9	20556.4			GFP area (µm2)	9447.53	15336.7
	SOX17 area (µm2)	244061	655909	268523			SOX17 area (µm2)	239685	112416
	GFP area (µm2)/ Tissue area (µm2)	0.00166659	0.00164062	0.00373408			GFP area (µm2)/ Tissue area (µm2)	0.000943025	0.00145545
	SOX17 area (µm2)/ Tissue area (µm2)	0.032322	0.0627574	0.0487773			SOX17 area (µm2)/ Tissue area (µm2)	0.0239246	0.0106682

## Sheet: SUPP Figure 4
Supplementary Fig. 4d
	Embryo 123_Summary_Vessel area							Embryo 123_GFP in Mesenteric tissue quantif								Embryo 128_Summary_CD31 area							Embryo 128_GFP in Mesenteric tissue quantif
	Slice	Count	Total Area	Average Size	%Area	Mean			eb764							Slice	Count	Total Area	Average Size	%Area	Mean			Eb794	Eb795	Eb796	Eb797
	eb764_MesCROP_Artery area_A.tif	5	13374.2	2674.84	3.941	255		VESSEL AREA								eb794_MesZOOM_CD31_Artery_A.tif	17	19861.5	1168.32	5.155	255		VESSEL AREA
	eb764_MesCROP_Artery area_B.tif	4	19594.8	4898.71	5.774	255		SUM - Artery area	77011.7							eb794_MesZOOM_CD31_Artery_B.tif	6	22778.2	3796.37	5.912	255		SUM - Artery area	80536.5	42427.2	32183.8	47867.1
	eb764_MesCROP_Artery area_C.tif	9	19811.3	2201.25	5.838	255		SUM - Lymphatics area	204414							eb794_MesZOOM_CD31_Artery_C.tif	20	21132	1056.6	5.485	255		SUM - Lymphatics area	95916.2	92930.5	53675.4	108119
	eb764_MesCROP_Artery area_D.tif	11	24231.4	2202.85	7.141	255		SUM - Vein area	164828							eb794_MesZOOM_CD31_Artery_D.tif	10	16764.7	1676.47	4.351	255		SUM - Vein area	225465	187527	159571	177297
	eb764_MesCROP_Lymphatic area_A.tif	75	49647.7	661.969	14.63	255										eb794_MesZOOM_CD31_Lymphatics_A.tif	0	0	NaN	0	NaN
	eb764_MesCROP_Lymphatic area_B.tif	172	58203.7	338.394	17.152	255										eb794_MesZOOM_CD31_Lymphatics_B.tif	7	29137.3	4162.48	7.563	255
	eb764_MesCROP_Lymphatic area_C.tif	49	30741.9	627.386	9.059	255										eb794_MesZOOM_CD31_Lymphatics_C.tif	13	48345.8	3718.91	12.548	255
	eb764_MesCROP_Lymphatic area_D.tif	59	65820.5	1115.6	19.396	255										eb794_MesZOOM_CD31_Lymphatics_D.tif	1	18433	18433	4.784	255
	eb764_MesCROP_Vein area_A.tif	2	30427.3	15213.6	8.966	255		GFP in VESSEL AREA								eb794_MesZOOM_CD31_Vein_A.tif	1	61123.2	61123.2	15.865	255		GFP in VESSEL AREA
	eb764_MesCROP_Vein area_B.tif	3	41378.2	13792.7	12.193	255		SUM - GFP area in Artery	1345.36							eb794_MesZOOM_CD31_Vein_B.tif	1	49840.5	49840.5	12.936	255		SUM - GFP area in Artery	2477.44	203.118	58.099	2325.53
	eb764_MesCROP_Vein area_C.tif	3	35915.2	11971.7	10.584	255		SUM - GFP area in Lymphatics	1927.06							eb794_MesZOOM_CD31_Vein_C.tif	1	62381.7	62381.7	16.191	255		SUM - GFP area in Lymphatics	1681.07	165.282	283.997	1433.55
	eb764_MesCROP_Vein area_D.tif	9	57107.1	6345.23	16.829	255		SUM - GFP area in Vein	132455							eb794_MesZOOM_CD31_Vein_D.tif	1	52120	52120	13.528	255		SUM - GFP area in Vein	160219	172551	127129	130192
																eb795_MesZOOM_CD31_Artery_A.tif	13	19534.1	1502.62	5.07	255
																eb795_MesZOOM_CD31_Artery_B.tif	9	8533.12	948.124	2.215	255
	Embryo 123_Summary_GFP area															eb795_MesZOOM_CD31_Artery_C.tif	8	11176.7	1397.08	2.901	255
	Slice	Count	Total Area	Average Size	%Area	Mean		GFP/vessel area								eb795_MesZOOM_CD31_Artery_D.tif	6	3183.32	530.553	0.826	255		GFP/vessel area
	eb764_MesCROP_Artery GFP area_A.tif	18	422.593	23.477	0.125	255		GFP area in Artery	0.0174696							eb795_MesZOOM_CD31_Lymphatics_A.tif	3	17578.4	5859.47	4.562	255		GFP area in Artery	0.0307617	0.00478745	0.00180522	0.048583
	eb764_MesCROP_Artery GFP area_B.tif	10	189.277	18.928	0.056	255		GFP area in Lymphatics	0.00942726							eb795_MesZOOM_CD31_Lymphatics_B.tif	5	19102.1	3820.43	4.958	255		GFP area in Lymphatics	0.0175265	0.00177855	0.00529101	0.0132591
	eb764_MesCROP_Artery GFP area_C.tif	19	240.25	12.645	0.071	255		GFP area in Vein	0.803594							eb795_MesZOOM_CD31_Lymphatics_C.tif	3	19347.6	6449.22	5.022	255		GFP area in Vein	0.710614	0.920141	0.796693	0.734316
	eb764_MesCROP_Artery GFP area_D.tif	22	493.244	22.42	0.145	255										eb795_MesZOOM_CD31_Lymphatics_D.tif	29	36902.3	1272.49	9.578	255
	eb764_MesCROP_Lymphatic GFP area_A.tif	9	1020.6	113.4	0.301	255										eb795_MesZOOM_CD31_Vein_A.tif	2	63814.5	31907.3	16.563	255
	eb764_MesCROP_Lymphatic GFP area_B.tif	0	0	NaN	0	NaN										eb795_MesZOOM_CD31_Vein_B.tif	2	39180.7	19590.3	10.169	255
	eb764_MesCROP_Lymphatic GFP area_C.tif	1	0.187	0.187	5.522e-05	255										eb795_MesZOOM_CD31_Vein_C.tif	2	53523.4	26761.7	13.892	255
	eb764_MesCROP_Lymphatic GFP area_D.tif	3	906.28	302.093	0.267	255		GFP/vessel area (%)								eb795_MesZOOM_CD31_Vein_D.tif	2	31008.2	15504.1	8.048	255		GFP/vessel area (%)
	eb764_MesCROP_Vein GFP area_A.tif	15	24135	1609	7.112	255		GFP area in Artery	1.74696							eb796_MesZOOM_CD31_Artery_A.tif	1	2676.66	2676.66	0.695	255		GFP area in Artery	3.07617	0.478745	0.180522	4.8583
	eb764_MesCROP_Vein GFP area_B.tif	7	38286.2	5469.46	11.282	255		GFP area in Lymphatics	0.942726							eb796_MesZOOM_CD31_Artery_B.tif	2	6130.8	3065.4	1.591	255		GFP area in Lymphatics	1.75265	0.177855	0.529101	1.32591
	eb764_MesCROP_Vein GFP area_C.tif	30	29448.8	981.628	8.678	255		GFP area in Vein	80.3594							eb796_MesZOOM_CD31_Artery_C.tif	3	12292.7	4097.57	3.191	255		GFP area in Vein	71.0614	92.0141	79.6693	73.4316
	eb764_MesCROP_Vein GFP area_D.tif	61	40584.5	665.32	11.96	255										eb796_MesZOOM_CD31_Artery_D.tif	9	11083.6	1231.51	2.877	255
																eb796_MesZOOM_CD31_Lymphatics_A.tif	0	0	NaN	0	NaN
																eb796_MesZOOM_CD31_Lymphatics_B.tif	3	29963.1	9987.69	7.777	255
																eb796_MesZOOM_CD31_Lymphatics_C.tif	10	23712.3	2371.23	6.155	255
																eb796_MesZOOM_CD31_Lymphatics_D.tif	0	0	NaN	0	NaN
																eb796_MesZOOM_CD31_Vein_A.tif	2	21323.1	10661.6	5.534	255
																eb796_MesZOOM_CD31_Vein_B.tif	1	46095.2	46095.2	11.964	255
																eb796_MesZOOM_CD31_Vein_C.tif	2	54456	27228	14.134	255
																eb796_MesZOOM_CD31_Vein_D.tif	2	37696.2	18848.1	9.784	255
																eb797_MesZOOM_CD31_Artery_A.tif	4	7700.01	1925	1.999	255
																eb797_MesZOOM_CD31_Artery_B.tif	5	7909.28	1581.86	2.053	255
																eb797_MesZOOM_CD31_Artery_C.tif	3	6497.54	2165.85	1.686	255
																eb797_MesZOOM_CD31_Artery_D.tif	1	25760.2	25760.2	6.686	255
																eb797_MesZOOM_CD31_Lymphatics_A.tif	1	35162.1	35162.1	9.126	255
																eb797_MesZOOM_CD31_Lymphatics_B.tif	3	28545.7	9515.22	7.409	255
																eb797_MesZOOM_CD31_Lymphatics_C.tif	0	0	NaN	0	NaN
																eb797_MesZOOM_CD31_Lymphatics_D.tif	5	44411	8882.19	11.527	255
																eb797_MesZOOM_CD31_Vein_A.tif	1	35208.6	35208.6	9.138	255
																eb797_MesZOOM_CD31_Vein_B.tif	1	41706	41706	10.825	255
																eb797_MesZOOM_CD31_Vein_C.tif	1	42988	42988	11.158	255
																eb797_MesZOOM_CD31_Vein_D.tif	2	57394	28697	14.897	255
																Embryo 128_Summary_GFP Area
																Slice	Count	Total Area	Average Size	%Area	Mean
																eb794_MesZOOM_GFP_Artery_A.tif	32	179.353	5.605	0.047	255
																eb794_MesZOOM_GFP_Artery_B.tif	146	1362.79	9.334	0.354	255
																eb794_MesZOOM_GFP_Artery_C.tif	49	829.431	16.927	0.215	255
																eb794_MesZOOM_GFP_Artery_D.tif	33	105.87	3.208	0.027	255
																eb794_MesZOOM_GFP_Lymph_A.tif	0	0	NaN	0	NaN
																eb794_MesZOOM_GFP_Lymph_B.tif	8	20.701	2.588	0.005	255
																eb794_MesZOOM_GFP_Lymph_C.tif	54	1653.67	30.624	0.429	255
																eb794_MesZOOM_GFP_Lymph_D.tif	1	6.696	6.696	0.002	255
																eb794_MesZOOM_GFP_Vein_A.tif	436	39742.4	91.152	10.315	255
																eb794_MesZOOM_GFP_Vein_B.tif	278	37670.7	135.506	9.777	255
																eb794_MesZOOM_GFP_Vein_C.tif	398	42285	106.244	10.975	255
																eb794_MesZOOM_GFP_Vein_D.tif	300	40520.9	135.07	10.517	255
																eb795_MesZOOM_GFP_Artery_A.tif	40	107.008	2.675	0.028	255
																eb795_MesZOOM_GFP_Artery_B.tif	26	61.01	2.347	0.016	255
																eb795_MesZOOM_GFP_Artery_C.tif	8	34.181	4.273	0.009	255
																eb795_MesZOOM_GFP_Artery_D.tif	1	0.919	0.919	0.0002385	255
																eb795_MesZOOM_GFP_Lymph_A.tif	10	31.468	3.147	0.008	255
																eb795_MesZOOM_GFP_Lymph_B.tif	29	105.082	3.624	0.027	255
																eb795_MesZOOM_GFP_Lymph_C.tif	9	12.626	1.403	0.003	255
																eb795_MesZOOM_GFP_Lymph_D.tif	7	16.106	2.301	0.004	255
																eb795_MesZOOM_GFP_Vein_A.tif	66	58265.6	882.812	15.123	255
																eb795_MesZOOM_GFP_Vein_B.tif	42	36384.1	866.288	9.444	255
																eb795_MesZOOM_GFP_Vein_C.tif	50	50036.5	1000.73	12.987	255
																eb795_MesZOOM_GFP_Vein_D.tif	63	27864.9	442.301	7.232	255
																eb796_MesZOOM_GFP_Artery_A.tif	0	0	NaN	0	NaN
																eb796_MesZOOM_GFP_Artery_B.tif	7	1.422	0.203	0.0003692	255
																eb796_MesZOOM_GFP_Artery_C.tif	85	19.826	0.233	0.005	255
																eb796_MesZOOM_GFP_Artery_D.tif	16	36.851	2.303	0.01	255
																eb796_MesZOOM_GFP_Lymph_A.tif	0	0	NaN	0	NaN
																eb796_MesZOOM_GFP_Lymph_B.tif	19	281.743	14.829	0.073	255
																eb796_MesZOOM_GFP_Lymph_C.tif	1	2.254	2.254	0.000585	255
																eb796_MesZOOM_GFP_Lymph_D.tif	0	0	NaN	0	NaN
																eb796_MesZOOM_GFP_Vein_A.tif	99	15984.7	161.462	4.149	255
																eb796_MesZOOM_GFP_Vein_B.tif	157	37414	238.306	9.711	255
																eb796_MesZOOM_GFP_Vein_C.tif	232	44529.4	191.937	11.558	255
																eb796_MesZOOM_GFP_Vein_D.tif	170	29200.7	171.769	7.579	255
																eb797_MesZOOM_GFP_Artery_A.tif	21	38.317	1.825	0.01	255
																eb797_MesZOOM_GFP_Artery_B.tif	19	11.051	0.582	0.003	255
																eb797_MesZOOM_GFP_Artery_C.tif	16	3.129	0.196	0.0008122	255
																eb797_MesZOOM_GFP_Artery_D.tif	145	2273.03	15.676	0.59	255
																eb797_MesZOOM_GFP_Lymph_A.tif	18	25.975	1.443	0.007	255
																eb797_MesZOOM_GFP_Lymph_B.tif	17	502.236	29.543	0.13	255
																eb797_MesZOOM_GFP_Lymph_C.tif	0	0	NaN	0	NaN
																eb797_MesZOOM_GFP_Lymph_D.tif	20	905.343	45.267	0.235	255
																eb797_MesZOOM_GFP_Vein_A.tif	110	23187.3	210.794	6.018	255
																eb797_MesZOOM_GFP_Vein_B.tif	166	29520.3	177.833	7.662	255
																eb797_MesZOOM_GFP_Vein_C.tif	149	28874.9	193.791	7.495	255
																eb797_MesZOOM_GFP_Vein_D.tif	126	48609.2	385.787	12.617	255
Supplementary Fig. 4g
	Embryo 124_4 days_Summary_CD31 area							Embryo 124_4days_Summary_GFP Area								Embryo 124_GFP in Mesenteric tissue quantif
	Slice	Count	Total Area	Average Size	%Area	Mean		Slice	Count	Total Area	Average Size	%Area	Mean				eb769	eb770	eb771	eb772	eb773
	eb769_CD31 area_Artery_A.tif	5	17091.2	3418.25	5.091	255		eb769_GFP area_Artery_A.tif	54	9179.15	169.984	2.734	255			VESSEL AREA
	eb769_CD31 area_Artery_B.tif	8	18819.9	2352.49	5.605	255		eb769_GFP area_Artery_B.tif	59	8202.81	139.031	2.443	255			SUM - Artery area	61202.8	33758.3	45051.3	52491.5	69136.9
	eb769_CD31 area_Artery_C.tif	3	8233.61	2744.54	2.452	255		eb769_GFP area_Artery_C.tif	22	2804.91	127.496	0.835	255			SUM - Lymphatics area	84417.3	117618	94290.2	88212.8	97586.9
	eb769_CD31 area_Artery_D.tif	6	17058	2843	5.081	255		eb769_GFP area_Artery_D.tif	44	8569.32	194.757	2.552	255			SUM - Vein area	201835	158593	175802	191195	121389
	eb769_CD31 area_Lymphatics_A.tif	114	21199.1	185.957	6.314	255		eb769_GFP area_Lymphatics_A.tif	3	51.926	17.309	0.015	255
	eb769_CD31 area_Lymphatics_B.tif	309	30139.5	97.539	8.977	255		eb769_GFP area_Lymphatics_B.tif	4	146.42	36.605	0.044	255
	eb769_CD31 area_Lymphatics_C.tif	27	15564.8	576.476	4.636	255		eb769_GFP area_Lymphatics_C.tif	6	19.623	3.271	0.006	255
	eb769_CD31 area_Lymphatics_D.tif	262	17513.9	66.847	5.216	255		eb769_GFP area_Lymphatics_D.tif	1	0.302	0.302	8.992e-05	255
	eb769_CD31 area_Vein_A.tif	11	40853.8	3713.98	12.168	255		eb769_GFP area_Vein_A.tif	3	39720.7	13240.2	11.831	255			GFP in VESSEL AREA
	eb769_CD31 area_Vein_B.tif	15	69840	4656	20.802	255		eb769_GFP area_Vein_B.tif	13	67406.4	5185.11	20.077	255			SUM - GFP area in Artery	28756.2	15379.2	14521.2	20427.5	29372.4
	eb769_CD31 area_Vein_C.tif	2	29298.1	14649	8.726	255		eb769_GFP area_Vein_C.tif	6	25992	4332.01	7.742	255			SUM - GFP area in Lymphatics	218.271	9096.43	6408.04	4406.17	1427.97
	eb769_CD31 area_Vein_D.tif	2	61843.4	30921.7	18.42	255		eb769_GFP area_Vein_D.tif	10	56412	5641.2	16.802	255			SUM - GFP area in Vein	189531	157076	162700	172534	108627
	eb770_CD31 area_Artery_A.tif	3	5162.42	1720.81	1.538	255		eb770_GFP area_Artery_A.tif	5	2195.69	439.138	0.654	255
	eb770_CD31 area_Artery_B.tif	1	3227.57	3227.57	0.961	255		eb770_GFP area_Artery_B.tif	1	5.434	5.434	0.002	255
	eb770_CD31 area_Artery_C.tif	8	12321.3	1540.16	3.67	255		eb770_GFP area_Artery_C.tif	31	7201.43	232.304	2.145	255
	eb770_CD31 area_Artery_D.tif	5	13047	2609.41	3.886	255		eb770_GFP area_Artery_D.tif	15	5976.63	398.442	1.78	255			GFP/vessel area
	eb770_CD31 area_Lymphatics_A.tif	183	18877.2	103.154	5.623	255		eb770_GFP area_Lymphatics_A.tif	6	84.833	14.139	0.025	255			GFP area in Artery	0.469851	0.455567	0.322326	0.389158	0.424844
	eb770_CD31 area_Lymphatics_B.tif	1075	38328.7	35.655	11.416	255		eb770_GFP area_Lymphatics_B.tif	27	6839.15	253.302	2.037	255			GFP area in Lymphatics	0.00258562	0.0773389	0.0679608	0.0499493	0.0146328
	eb770_CD31 area_Lymphatics_C.tif	127	26205.8	206.345	7.805	255		eb770_GFP area_Lymphatics_C.tif	9	48.303	5.367	0.014	255			GFP area in Vein	0.939039	0.990434	0.925476	0.902398	0.894866
	eb770_CD31 area_Lymphatics_D.tif	518	34206	66.035	10.188	255		eb770_GFP area_Lymphatics_D.tif	14	2124.14	151.724	0.633	255
	eb770_CD31 area_Vein_A.tif	3	47820.6	15940.2	14.243	255		eb770_GFP area_Vein_A.tif	2	47832.4	23916.2	14.247	255
	eb770_CD31 area_Vein_B.tif	3	35747.2	11915.7	10.647	255		eb770_GFP area_Vein_B.tif	2	35410.6	17705.3	10.547	255
	eb770_CD31 area_Vein_C.tif	2	40694.4	20347.2	12.121	255		eb770_GFP area_Vein_C.tif	2	39801.1	19900.5	11.855	255
	eb770_CD31 area_Vein_D.tif	2	34330.7	17165.3	10.225	255		eb770_GFP area_Vein_D.tif	3	34031.8	11343.9	10.136	255			GFP/vessel area (%)
	eb771_CD31 area_Artery_A.tif	10	12666.3	1266.63	3.773	255		eb771_GFP area_Artery_A.tif	28	3353.16	119.756	0.999	255			GFP area in Artery	46.9851	45.5567	32.2326	38.9158	42.4844
	eb771_CD31 area_Artery_C.tif	8	10668.4	1333.55	3.178	255		eb771_GFP area_Artery_C.tif	40	3729.92	93.248	1.111	255			GFP area in Lymphatics	0.258562	7.73389	6.79608	4.99493	1.46328
	eb771_CD31 area_Artery_D.tif	5	21716.6	4343.32	6.468	255		eb771_GFP area_Artery_D.tif	58	7438.11	128.243	2.215	255			GFP area in Vein	93.9039	99.0434	92.5476	90.2398	89.4866
	eb771_CD31 area_Lymphatics_A.tif	248	24805.3	100.021	7.388	255		eb771_GFP area_Lymphatics_A.tif	6	122.872	20.479	0.037	255
	eb771_CD31 area_Lymphatics_C.tif	644	40084.2	62.243	11.939	255		eb771_GFP area_Lymphatics_C.tif	11	6209.4	564.49	1.849	255
	eb771_CD31 area_Lymphatics_D.tif	188	29400.7	156.387	8.757	255		eb771_GFP area_Lymphatics_D.tif	4	75.776	18.944	0.023	255
	eb771_CD31 area_Vein_A.tif	7	63257.2	9036.74	18.841	255		eb771_GFP area_Vein_A.tif	5	59941.1	11988.2	17.853	255
	eb771_CD31 area_Vein_C.tif	9	48951.5	5439.06	14.58	255		eb771_GFP area_Vein_C.tif	21	43297.6	2061.79	12.896	255
	eb771_CD31 area_Vein_D.tif	9	63593.2	7065.91	18.941	255		eb771_GFP area_Vein_D.tif	8	59461.7	7432.72	17.711	255
	eb772_CD31 area_Artery_A.tif	5	16761.3	3352.25	4.992	255		eb772_GFP area_Artery_A.tif	35	3793.32	108.381	1.13	255
	eb772_CD31 area_Artery_B.tif	4	7956.77	1989.19	2.37	255		eb772_GFP area_Artery_B.tif	22	4415.23	200.692	1.315	255
	eb772_CD31 area_Artery_C.tif	3	6739.22	2246.41	2.007	255		eb772_GFP area_Artery_C.tif	13	2776.24	213.557	0.827	255
	eb772_CD31 area_Artery_D.tif	3	21034.3	7011.43	6.265	255		eb772_GFP area_Artery_D.tif	8	9442.7	1180.34	2.812	255
	eb772_CD31 area_Lymphatics_A.tif	51	19490.7	382.171	5.805	255		eb772_GFP area_Lymphatics_A.tif	10	3273.76	327.376	0.975	255
	eb772_CD31 area_Lymphatics_B.tif	238	27849.9	117.016	8.295	255		eb772_GFP area_Lymphatics_B.tif	3	18.416	6.139	0.005	255
	eb772_CD31 area_Lymphatics_C.tif	78	19912.5	255.288	5.931	255		eb772_GFP area_Lymphatics_C.tif	5	1083.2	216.64	0.323	255
	eb772_CD31 area_Lymphatics_D.tif	77	20959.7	272.204	6.243	255		eb772_GFP area_Lymphatics_D.tif	6	30.793	5.132	0.009	255
	eb772_CD31 area_Vein_A.tif	3	53180.5	17726.8	15.84	255		eb772_GFP area_Vein_A.tif	8	48188.9	6023.62	14.353	255
	eb772_CD31 area_Vein_B.tif	2	40041.4	20020.7	11.926	255		eb772_GFP area_Vein_B.tif	7	36019.2	5145.6	10.728	255
	eb772_CD31 area_Vein_C.tif	4	53412	13353	15.909	255		eb772_GFP area_Vein_C.tif	25	45416.6	1816.66	13.527	255
	eb772_CD31 area_Vein_D.tif	4	44561	11140.3	13.272	255		eb772_GFP area_Vein_D.tif	3	42909.1	14303	12.78	255
	eb773_CD31 area_Artery_A.tif	2	14452.1	7226.03	4.305	255		eb773_GFP area_Artery_A.tif	11	5957.61	541.601	1.774	255
	eb773_CD31 area_Artery_B.tif	3	20487.9	6829.29	6.102	255		eb773_GFP area_Artery_B.tif	21	9535.99	454.095	2.84	255
	eb773_CD31 area_Artery_C.tif	5	20254.5	4050.9	6.033	255		eb773_GFP area_Artery_C.tif	28	9833.05	351.18	2.929	255
	eb773_CD31 area_Artery_D.tif	6	13942.5	2323.74	4.153	255		eb773_GFP area_Artery_D.tif	28	4045.71	144.49	1.205	255
	eb773_CD31 area_Lymphatics_A.tif	107	21412.6	200.117	6.378	255		eb773_GFP area_Lymphatics_A.tif	3	16.604	5.535	0.005	255
	eb773_CD31 area_Lymphatics_B.tif	43	33221.2	772.587	9.895	255		eb773_GFP area_Lymphatics_B.tif	4	26.567	6.642	0.008	255
	eb773_CD31 area_Lymphatics_C.tif	334	27820	83.293	8.286	255		eb773_GFP area_Lymphatics_C.tif	11	1026.45	93.313	0.306	255
	eb773_CD31 area_Lymphatics_D.tif	143	15133.1	105.826	4.507	255		eb773_GFP area_Lymphatics_D.tif	4	358.35	89.588	0.107	255
	eb773_CD31 area_Vein_A.tif	1	17294.1	17294.1	5.151	255		eb773_GFP area_Vein_A.tif	1	16542.7	16542.7	4.927	255
	eb773_CD31 area_Vein_B.tif	2	32413.1	16206.5	9.654	255		eb773_GFP area_Vein_B.tif	3	29870.5	9956.83	8.897	255
	eb773_CD31 area_Vein_C.tif	4	49493.7	12373.4	14.742	255		eb773_GFP area_Vein_C.tif	16	42783.2	2673.95	12.743	255
	eb773_CD31 area_Vein_D.tif	1	22187.8	22187.8	6.609	255		eb773_GFP area_Vein_D.tif	3	19430.3	6476.77	5.787	255
Supplementary Fig. 4j
	Embryo 125_Summary_CD31 vessels area							Embryo 125_Summary_GFP area								Embryo 125_GFP in Mesenteric tissue quantif
	Slice	Count	Total Area	Average Size	%Area	Mean		Slice	Count	Total Area	Average Size	%Area	Mean				eb777	eb778
	eb777_CD31 area_Artery_A.tif	1	23671	23671	6.994	255		eb777_GFP area_Artery_A.tif	2	22244.1	11122.1	6.572	255			VESSEL AREA
	eb777_CD31 area_Artery_B.tif	1	40505.6	40505.6	11.968	255		eb777_GFP area_Artery_B.tif	6	37371	6228.5	11.042	255			SUM - Artery area	113685	142167
	eb777_CD31 area_Artery_C.tif	10	21700.3	2170.03	6.412	255		eb777_GFP area_Artery_C.tif	44	16206.2	368.322	4.788	255			SUM - Lymphatics area	124060	165429
	eb777_CD31 area_Artery_D.tif	1	27807.7	27807.7	8.216	255		eb777_GFP area_Artery_D.tif	8	25338	3167.24	7.487	255			SUM - Vein area	138789	187968
	eb777_CD31 area_Lymphatics_A.tif	33	29805.2	903.189	8.807	255		eb777_GFP area_Lymphatics_A.tif	15	21485.8	1432.39	6.348	255
	eb777_CD31 area_Lymphatics_B.tif	27	22242	823.777	6.572	255		eb777_GFP area_Lymphatics_B.tif	9	20274.4	2252.71	5.99	255
	eb777_CD31 area_Lymphatics_C.tif	46	30881.8	671.343	9.125	255		eb777_GFP area_Lymphatics_C.tif	5	26885.8	5377.16	7.944	255
	eb777_CD31 area_Lymphatics_D.tif	44	41131.5	934.806	12.153	255		eb777_GFP area_Lymphatics_D.tif	22	25854.6	1175.21	7.639	255
	eb777_CD31 area_Vein_A.tif	2	29090.4	14545.2	8.595	255		eb777_GFP area_Vein_A.tif	4	27595.1	6898.77	8.154	255			GFP in VESSEL AREA
	eb777_CD31 area_Vein_B.tif	2	47248.8	23624.4	13.961	255		eb777_GFP area_Vein_B.tif	5	45378.1	9075.62	13.408	255			SUM - GFP area in Artery	101159	128570
	eb777_CD31 area_Vein_C.tif	2	35711.4	17855.7	10.552	255		eb777_GFP area_Vein_C.tif	3	33586.7	11195.6	9.924	255			SUM - GFP area in Lymphatics	94500.6	110399
	eb777_CD31 area_Vein_D.tif	2	26738	13369	7.9	255		eb777_GFP area_Vein_D.tif	2	26403.1	13201.5	7.801	255			SUM - GFP area in Vein	132963	178060
	eb778_CD31 area_Artery_A.tif	1	28617.6	28617.6	8.456	255		eb778_GFP area_Artery_A.tif	5	25040.7	5008.15	7.399	255
	eb778_CD31 area_Artery_B.tif	1	28296.9	28296.9	8.361	255		eb778_GFP area_Artery_B.tif	5	26017.9	5203.58	7.688	255
	eb778_CD31 area_Artery_C.tif	1	45499.4	45499.4	13.444	255		eb778_GFP area_Artery_C.tif	10	40745.7	4074.57	12.039	255
	eb778_CD31 area_Artery_D.tif	1	39753.4	39753.4	11.746	255		eb778_GFP area_Artery_D.tif	9	36766	4085.12	10.863	255			GFP/vessel area
	eb778_CD31 area_Lymphatics_A.tif	36	35465.4	985.151	10.479	255		eb778_GFP area_Lymphatics_A.tif	39	20362.3	522.111	6.016	255			GFP area in Artery	0.889824	0.90436
	eb778_CD31 area_Lymphatics_B.tif	37	23885.5	645.554	7.057	255		eb778_GFP area_Lymphatics_B.tif	25	7991.05	319.642	2.361	255			GFP area in Lymphatics	0.76173	0.667351
	eb778_CD31 area_Lymphatics_C.tif	56	37868.5	676.224	11.189	255		eb778_GFP area_Lymphatics_C.tif	24	20605.9	858.578	6.088	255			GFP area in Vein	0.958025	0.947287
	eb778_CD31 area_Lymphatics_D.tif	116	68209.9	588.016	20.154	255		eb778_GFP area_Lymphatics_D.tif	23	61440.1	2671.31	18.154	255
	eb778_CD31 area_Vein_A.tif	2	37912.7	18956.3	11.202	255		eb778_GFP area_Vein_A.tif	4	35579.9	8894.98	10.513	255
	eb778_CD31 area_Vein_B.tif	1	34640.7	34640.7	10.235	255		eb778_GFP area_Vein_B.tif	2	33841.7	16920.8	9.999	255
	eb778_CD31 area_Vein_C.tif	2	53369.4	26684.7	15.769	255		eb778_GFP area_Vein_C.tif	2	50689.5	25344.8	14.977	255
	eb778_CD31 area_Vein_D.tif	3	62045.4	20681.8	18.333	255		eb778_GFP area_Vein_D.tif	15	57948.8	3863.25	17.122	255			GFP/vessel area (%)
																GFP area in Artery	88.9824	90.436
																GFP area in Lymphatics	76.173	66.7351
																GFP area in Vein	95.8025	94.7287
	Embryo 129_Summary_Vessel CD31 area							Embryo 129_Summary_GFP area								Embryo 129_GFP in Mesenteric tissue quantif
	Slice	Count	Total Area	Average Size	%Area	Mean		Slice	Count	Total Area	Average Size	%Area	Mean				eb803
	eb803_MesZOOM_CD31_Artery_A.tif	23	25583.6	1112.33	7.392	255		eb803_MesZOOM_GFP_Artery_A.tif	61	20721.2	339.692	5.987	255			VESSEL AREA
	eb803_MesZOOM_CD31_Artery_B.tif	3	28710.7	9570.24	8.296	255		eb803_MesZOOM_GFP_Artery_B.tif	15	26575.2	1771.68	7.679	255			SUM - Artery area	120183
	eb803_MesZOOM_CD31_Artery_C.tif	1	40395.5	40395.5	11.672	255		eb803_MesZOOM_GFP_Artery_C.tif	14	36414.6	2601.04	10.522	255			SUM - Lymphatics area	140752
	eb803_MesZOOM_CD31_Artery_D.tif	19	25493.3	1341.75	7.366	255		eb803_MesZOOM_GFP_Artery_D.tif	43	21073.7	490.087	6.089	255			SUM - Vein area	131303
	eb803_MesZOOM_CD31_Lymphatics_A.tif	71	37949.1	534.495	10.965	255		eb803_MesZOOM_GFP_Lymphatics_A.tif	29	31027.6	1069.92	8.965	255
	eb803_MesZOOM_CD31_Lymphatics_B.tif	129	32986.7	255.711	9.531	255		eb803_MesZOOM_GFP_Lymphatics_B.tif	28	19045.3	680.188	5.503	255
	eb803_MesZOOM_CD31_Lymphatics_C.tif	47	22312.2	474.728	6.447	255		eb803_MesZOOM_GFP_Lymphatics_C.tif	21	18582.6	884.884	5.369	255
	eb803_MesZOOM_CD31_Lymphatics_D.tif	100	47503.8	475.038	13.726	255		eb803_MesZOOM_GFP_Lymphatics_D.tif	15	39375.1	2625.01	11.377	255
	eb803_MesZOOM_CD31_Vein_A.tif	32	41548.4	1298.39	12.005	255		eb803_MesZOOM_GFP_Vein_A.tif	2	42031.6	21015.8	12.145	255			GFP in VESSEL AREA
	eb803_MesZOOM_CD31_Vein_B.tif	8	29555	3694.37	8.54	255		eb803_MesZOOM_GFP_Vein_B.tif	3	29204.3	9734.78	8.438	255			SUM - GFP area in Artery	104785
	eb803_MesZOOM_CD31_Vein_C.tif	2	21247.3	10623.7	6.139	255		eb803_MesZOOM_GFP_Vein_C.tif	1	21145.7	21145.7	6.11	255			SUM - GFP area in Lymphatics	108031
	eb803_MesZOOM_CD31_Vein_D.tif	17	38952.2	2291.3	11.255	255		eb803_MesZOOM_GFP_Vein_D.tif	16	33197.2	2074.82	9.592	255			SUM - GFP area in Vein	125579
																GFP/vessel area
																GFP area in Artery	0.871876
																GFP area in Lymphatics	0.767525
																GFP area in Vein	0.956406
																GFP/vessel area (%)
																GFP area in Artery	87.1876
																GFP area in Lymphatics	76.7525
																GFP area in Vein	95.6406

[truncated: 6 more sheets: SUPP Figure 5, SUPP Figure 7, SUPP Figure 11, SUPP Figure 12, SUPP Figure 14, SUPP Figure 15]
